# Supplementary material for: Transcriptomic and Metabolomic Analysis of the Uterine Tissue of Yaoshan Chicken and Its Crossbreeds to Reveal the Molecular Mechanism Influencing Eggshell Quality
Source: Genes (Basel). 2025 Mar 27;16(4):383. doi: 10.3390/genes16040383 (PMC12027243; doi:10.3390/genes16040383)
Supplement: Supplementary file 1 [file genes-16-00383-s001.zip]

Archive with 8 entries (8 files):
- Table S1 Eggshell qualities of YS and GYR chickens.xlsx
- Table S2 All DEGs between YS and GYR .xlsx
- Table S3 GO terms of DEGs between GYR and YS.xlsx
- Table S4 KEGG pathways of DEGs between GYR and YS.xlsx
- Table S5 All DMs between YS and GYR.xlsx
- Table S6 KEGG pathways of DMs between GYR and YS.xlsx
- Table S7 Pearson correlation coefficients of DEGs and DMs .xlsx
- Table S8 Nodes between DEGs and DMs.xlsx
