# Supplementary material for: Transcriptomic and Metabolomic Analysis of the Uterine Tissue of Yaoshan Chicken and Its Crossbreeds to Reveal the Molecular Mechanism Influencing Eggshell Quality
Source: Genes (Basel). 2025 Mar 27;16(4):383. doi: 10.3390/genes16040383 (PMC12027243; doi:10.3390/genes16040383)
Supplement: Supplementary file 1 [file genes-16-00383-s001.zip › Table S1 Eggshell qualities of YS and GYR chickens.xlsx]

## Sheet: eggshell color
SN	YS			GYR
	sharp end	equator	blunt end	sharp end	equator	blunt end
1	55.9	59.1	53	44.1	49.8	46.6
2	52.3	54.4	49.4	40.3	45.1	45.4
3	51.1	51.8	46.7	50.2	50.1	55
4	50.8	53.2	47.3	47.5	48.9	48
5	46.6	52.4	49.3	36.7	40.2	41
6	43.8	48.4	44.4	41.7	45.4	43.2
7	52	55	49.7	39	42.7	44.3
8	48.6	53	49.3	39.9	43.1	45.9
9	52.6	54.7	51.4	48.1	47.9	47.8
10	57.1	57.2	57	47.4	46.4	45.9
11	49.1	50.9	48	42	43.1	41.5
12	53.2	53.1	52	47.8	48.2	43.8
13	48.6	50.1	48.2	42.9	43.3	45
14	39.7	41	37.1	42.5	44.5	40.7
15	38	41.6	36.6	39.6	41	37.4
16	35.5	41.9	37.9	42.7	44.8	41.7
17	36.9	41.1	38.8	46.2	48.2	46.4
18	47.6	50.8	49.5	50	52.5	49.1
19	53.9	54.5	54.3	49.1	50.7	44.8
20	50.1	52.2	51.5	46.1	47.3	45.9
21	48.6	51.4	48	46.6	50.4	44.6
22	49.6	52	51.1	47.3	48.7	46.3
23	54.3	56.2	49.8	49.7	50.9	51.5
24	53	56.9	52.6	54.6	56.2	53.2
25	49.1	51.4	47.2	38	40.4	38.3
26	49	51.3	47.1	44.1	46.8	45.1
27	54	54.7	48.1	55.1	53.9	50.6
28	50.4	55.8	47.9	48.3	46.6	45.2
29	53.3	55.5	52	45	47.5	46.5
30	56.2	58.9	54.7	38.5	36.6	32.6

## Sheet: eggshell thickness
SN	YS			GYR
	sharp end	equator	blunt end	sharp end	equator	blunt end
1	0.26	0.27	0.28	0.34	0.39	0.36
2	0.32	0.34	0.32	0.32	0.36	0.37
3	0.27	0.29	0.27	0.36	0.42	0.38
4	0.26	0.3	0.29	0.31	0.35	0.33
5	0.35	0.36	0.32	0.35	0.41	0.37
6	0.29	0.32	0.33	0.31	0.29	0.3
7	0.3	0.35	0.33	0.34	0.36	0.32
8	0.35	0.38	0.35	0.35	0.37	0.33
9	0.37	0.39	0.35	0.26	0.32	0.28
10	0.34	0.32	0.35	0.3	0.34	0.32
11	0.35	0.38	0.3	0.31	0.33	0.31
12	0.39	0.36	0.36	0.28	0.35	0.33
13	0.33	0.37	0.35	0.3	0.35	0.3
14	0.29	0.36	0.34	0.35	0.37	0.35
15	0.32	0.32	0.32	0.31	0.35	0.32
16	0.32	0.36	0.33	0.3	0.34	0.31
17	0.28	0.34	0.3	0.3	0.35	0.3
18	0.27	0.33	0.3	0.33	0.37	0.34
19	0.37	0.36	0.33	0.34	0.39	0.36
20	0.25	0.33	0.31	0.28	0.32	0.3
21	0.31	0.32	0.31	0.34	0.36	0.32
22	0.29	0.36	0.34	0.32	0.35	0.33
23	0.24	0.26	0.25	0.32	0.3	0.3
24	0.26	0.29	0.26	0.35	0.41	0.37
25	0.28	0.26	0.3	0.34	0.38	0.35
26	0.24	0.27	0.25	0.39	0.42	0.38
27	0.25	0.28	0.26	0.29	0.31	0.28
28	0.28	0.32	0.28	0.31	0.35	0.31
29	0.3	0.35	0.31	0.31	0.35	0.28
30	0.27	0.33	0.31	0.3	0.35	0.33

## Sheet: eggshell strength
YS	GYR
40.22	35.11
32.02	35.31
34.18	39.4
45.23	52.45
55.45	41.92
35.08	39.35
36.46	42.05
50.07	42.31
48.4	48.2
32.2	32.95
39.39	59.29
44.57	38.53
38.61	47.55
45.03	44.74
55.49	53.22
53.32	51.63
52.91	58.59
30.96	51.34
36.4	63.33
35.38	44.34
48.17	43.02
46.65	62.14
24.65	32.63
37.15	58.75
27.66	48.32
41.56	61.07
29.34	34.42
37.4	53.9
52.89	55.18
31.51	59.22
