# Supplementary material for: Transcriptomic and Metabolomic Analysis of the Uterine Tissue of Yaoshan Chicken and Its Crossbreeds to Reveal the Molecular Mechanism Influencing Eggshell Quality
Source: Genes (Basel). 2025 Mar 27;16(4):383. doi: 10.3390/genes16040383 (PMC12027243; doi:10.3390/genes16040383)
Supplement: Supplementary file 1 [file genes-16-00383-s001.zip › Table S2 All DEGs between YS and GYR .xlsx]

## Sheet: Sheet1
ID	SYMBOL	YS_1	YS_2	YS_3	GYR_1	GYR_2	GYR_3	logFC	logCPM	LR	PValue	FDR	regulated
ENSGALG00010007980	1-Mar	69.873	16.2676	57.0395	15.628	18.2781	15.8732	-1.54389	5.02437	11.5326	0.00068387	0.138105	down
ENSGALG00010021143	ABCA4	0.851417	9.4598	0.663952	14.9969	22.2051	9.94226	2.15146	3.2859	7.00189	0.00814237	0.39727	up
ENSGALG00010005860	ABI3BP	232.323	316.876	82.149	76.3367	91.1015	99.9383	-1.22275	7.21243	10.3645	0.00128465	0.178038	down
ENSGALG00010024886	ABTB2	18.1919	10.3074	22.9365	9.8276	3.95591	5.24332	-1.47105	3.5716	7.87097	0.00502347	0.328855	down
ENSGALG00010018943	ACKR4	42.656	6.83512	8.84263	3.84689	3.89816	6.96244	-1.99501	3.60786	9.34016	0.00224186	0.227799	down
ENSGALG00010000791	ACOD1	69.6175	0.546809	0.482874	3.57641	0.346503	0.802257	-3.91606	3.64441	8.5969	0.00336736	0.279356	down
ENSGALG00010018068	ADAM33	56.0516	9.40512	10.2611	13.8548	8.63371	10.8305	-1.19033	4.18154	4.02075	0.0449437	0.692731	down
ENSGALG00010019012	ADAMDEC1	16.0918	13.971	69.3226	14.9969	7.91183	14.4979	-1.47163	4.5434	6.86907	0.00877003	0.405143	down
ENSGALG00010007698	ADAMTS18	0.964939	2.73405	2.74635	1.11199	0.317628	0.343824	-1.88465	0.517084	5.55643	0.018413	0.509101	down
ENSGALG00010016209	ADAMTS7	6.61267	12.8774	5.1909	18.8137	18.8844	15.5867	1.12099	3.70122	5.70867	0.0168813	0.487482	up
ENSGALG00010024074	ADCY7	24.3789	4.18309	3.13868	3.96711	1.9924	3.4669	-1.75624	2.77926	5.70706	0.0168968	0.487482	down
ENSGALG00010019291	ADD2	4.2287	4.37448	12.6151	2.28409	3.60941	1.80508	-1.48476	2.31255	5.04027	0.0247646	0.558662	down
ENSGALG00010028915	ADGRD2	9.36559	0.382767	1.41844	0.901615	0.231002	1.48991	-2.11215	1.22988	4.58736	0.0322086	0.619227	down
ENSGALG00010024488	ADGRG5	10.1886	0.464788	1.75042	1.26226	1.03951	0.658997	-2.06347	1.38804	5.11719	0.0236899	0.550572	down
ENSGALG00010027577	ADORA3	3.12186	0.355426	0.724311	0.420754	0.346503	0.315172	-1.9515	-0.0916806	4.75117	0.0292783	0.594782	down
ENSGALG00010011745	AFAP1L1	19.1853	34.8318	16.5686	56.0805	57.7795	46.5309	1.19263	5.26535	12.5141	0.000403894	0.109927	up
ENSGALG00010014468	AGBL3	0.113522	0	0.0603593	1.50269	1.64589	1.00282	4.49618	-0.360199	20.5696	5.75e-06	0.0108245	up
ENSGALG00010013290	AKR1D1	6.44239	18.8102	7.57509	17.0706	58.8767	21.2312	1.60253	4.45627	8.84452	0.00293971	0.266699	up
ENSGALG00010027880	AMH	1.92988	0.328086	1.4788	0.300538	0.404254	0.487085	-1.66137	-0.174826	3.8867	0.0486701	0.707671	down
ENSGALG00010011001	ANGPT1	8.96826	1.36702	0.784671	1.05188	0.779633	0.974169	-1.98128	1.24121	5.30708	0.021239	0.534171	down
ENSGALG00010023885	ANGPTL3	0.397328	0.464788	28.399	0.360646	0.231002	1.23204	-4.09565	2.45465	10.3399	0.00130186	0.179324	down
ENSGALG00010010962	ANKDD1B	0.766275	0.328086	3.31976	0.480861	0.49088	0.343824	-1.78807	0.0488578	3.92161	0.0476692	0.705205	down
ENSGALG00010021999	ANKRD22	2.97996	5.55012	36.9399	4.35781	4.36017	2.00564	-2.1354	3.28202	7.2792	0.00697575	0.368183	down
ENSGALG00010011601	ANO4	0.595992	0.109362	0.0603593	0	0	0.0573041	-3.5099	-2.35782	5.10507	0.0238561	0.553187	down
ENSGALG00010016766	AOAH	18.3906	0.738193	0.663952	1.80323	0.202127	0.744953	-2.8611	1.91944	6.73315	0.00946372	0.414639	down
ENSGALG00010005408	APBB1IP	34.7946	4.8666	9.05389	7.60362	4.12917	8.10853	-1.31284	3.51725	4.16521	0.0412624	0.670945	down
ENSGALG00010007977	APOB	0.113522	0.382767	0	0	0	0	-5.51765	-2.82645	6.84646	0.00888173	0.406934	down
ENSGALG00010016880	AR	26.2236	43.9088	39.8975	191.323	26.0455	37.3909	1.17897	5.91068	4.5815	0.0323189	0.62052	up
ENSGALG00010009373	ARHGAP15	30.8781	3.55426	4.79856	4.98894	2.59878	3.06577	-1.88735	3.0593	6.56252	0.0104149	0.42676	down
ENSGALG00010029930	ARHGAP44	1.22036	1.83181	1.26754	9.28664	2.48328	2.60733	1.71384	1.65107	5.94238	0.014781	0.463112	up
ENSGALG00010027984	ARHGAP45	111.053	15.502	17.2929	23.0813	15.7082	18.194	-1.33952	5.06061	5.20588	0.0225106	0.543457	down
ENSGALG00010012059	ARHGDIB	89.8529	25.9734	24.7473	26.4774	17.9027	16.1024	-1.22032	5.06445	6.94766	0.00839287	0.402537	down
ENSGALG00010021578	ARHGEF7L	19.0717	5.82352	6.54898	1.83328	2.28115	1.31799	-2.52539	2.63378	15.0474	0.000104842	0.0514865	down
ENSGALG00010017452	ARMH4	0.652753	2.76139	0.694132	0.961723	10.7416	2.83655	1.8787	1.68616	4.62226	0.0315597	0.613451	up
ENSGALG00010021362	ARPC1B	201.332	30.594	45.3298	44.7201	27.8069	40.514	-1.30521	6.01979	6.19909	0.0127816	0.451895	down
ENSGALG00010002382	ART1L2	2.9232	0.136702	0.120719	0.180323	0.173252	0	-3.11318	-0.631991	5.89901	0.0151494	0.465029	down
ENSGALG00010001427	ASB11	0.0567611	0.109362	0.0301796	0	0	0	-4.25037	-3.46173	4.70468	0.0300806	0.597645	down
ENSGALG00010024569	ASCL2	2.80968	15.9122	7.69581	21.218	33.4087	19.0249	1.49595	4.06915	7.30278	0.00688482	0.365089	up
ENSGALG00010029576	ATP2A3	337.729	651.633	2668.21	503.702	484.037	337.722	-1.51203	9.73306	5.32524	0.0210187	0.532932	down
ENSGALG00010013285	ATP2B1	55.9381	38.9055	197.888	38.0181	44.4391	44.4107	-1.25254	6.15954	6.68983	0.00969645	0.417051	down
ENSGALG00010013224	ATP6V0A4	97.2886	130.359	114.381	158.925	505.144	346.89	1.57283	7.82814	15.9504	6.5e-05	0.0411283	up
ENSGALG00010002590	ATP6V1C2	62.2102	72.5069	328.354	69.8151	50.8494	70.0542	-1.33691	6.79852	6.91267	0.00855873	0.405143	down
ENSGALG00010012371	ATP6V1G3	7.43571	11.1276	96.8766	9.7675	9.78872	13.9822	-1.8515	4.68208	6.61077	0.0101364	0.422474	down
ENSGALG00010011634	AVD	0.198664	4.31979	4.58731	125.865	15.9969	38.2505	4.26074	4.95558	23.8339	1.05e-06	0.00263588	up
ENSGALG00010005443	BANK1	8.7696	0.902236	1.11665	1.35242	0.433129	0.802257	-2.0692	1.18576	5.38355	0.0203275	0.524669	down
ENSGALG00010019285	BATF3	18.7879	1.88649	3.07832	2.46441	1.81914	1.40395	-2.06126	2.30809	6.71657	0.00955214	0.414967	down
ENSGALG00010028339	BCAN	0	0.191383	3.04814	0.120215	0.0577506	0.171912	-3.25699	-0.569526	5.81895	0.0158545	0.472922	down
ENSGALG00010015306	BCAT1	68.9364	67.8864	138.072	58.034	41.4072	27.6492	-1.14109	6.08275	9.66533	0.00187778	0.207643	down
ENSGALG00010007880	BCO1	23.045	4.70256	4.31569	5.62007	2.74315	2.69329	-1.54133	2.84977	4.96932	0.0258008	0.567517	down
ENSGALG00010007243	BEAN1	6.81134	10.0066	5.25126	34.4116	20.2705	10.8591	1.57198	3.86781	9.76608	0.00177761	0.203838	up
ENSGALG00010003110	BF1	1944.52	193.68	342.509	231.204	245.642	232.941	-1.80465	9.05193	7.62789	0.00574725	0.348071	down
ENSGALG00010029789	BHLHA9	0	0	0	0.180323	0.0577506	0.0573041	4.80589	-3.2372	6.16602	0.0130228	0.451895	up
ENSGALG00010024982	BHLHE23	0.227045	0	0.543234	0.0601077	0	0	-3.5406	-2.34308	4.1722	0.0410924	0.67072	down
ENSGALG00010023819	BIN2	55.2853	3.36288	6.45844	8.83583	2.05015	5.07141	-2.04683	3.75308	6.2207	0.0126265	0.451895	down
ENSGALG00010003022	BLB2	479.177	27.4225	35.7327	35.8242	16.2857	56.5591	-2.33394	6.75121	8.78476	0.00303758	0.268939	down
ENSGALG00010001484	BMX	0	0	0	0	0.115501	0.229216	5.03586	-3.11777	5.4922	0.0191015	0.514035	up
ENSGALG00010015233	BPIFB2	0.227045	1.88649	22.4838	0.120215	2.65653	1.77643	-2.47705	2.3548	4.41595	0.0356045	0.64636	down
ENSGALG00010015205	BPIFB3	66.7511	167.652	12882.2	14.5461	344.136	363.48	-4.24921	11.2444	7.93742	0.00484227	0.325556	down
ENSGALG00010015511	BPIFB4	0	0.0546809	0.331976	0	0	0	-5.24873	-3.0312	5.5531	0.018448	0.509101	down
ENSGALG00010010547	BST1	63.1468	21.1342	14.4259	13.9149	11.7522	16.4749	-1.22987	4.54867	6.45477	0.0110655	0.437009	down
ENSGALG00010028610	BST2	84.2903	8.96767	14.6069	17.1908	12.734	15.3575	-1.25765	4.67208	4.16068	0.0413727	0.670945	down
ENSGALG00010015975	BTK	49.3254	6.80778	8.72192	6.73206	3.43616	7.13436	-1.91903	3.77446	8.29121	0.00398375	0.299976	down
ENSGALG00010016930	C10H15ORF48	178.599	5.49543	11.2268	8.56534	3.63829	3.63881	-3.62824	5.13074	15.5275	8.13e-05	0.0459578	down
ENSGALG00010025223	C11orf1	0	0	0.362156	0	0	0	-5.17476	-3.08194	4.22694	0.039787	0.663801	down
ENSGALG00010010666	C12orf75	16.3756	5.08533	30.6323	3.54635	5.31305	4.8995	-1.95569	3.49329	10.0544	0.00151982	0.189684	down
ENSGALG00010023666	C15orf39	56.08	27.1491	18.9528	10.3686	15.3039	9.799	-1.51411	4.52114	11.8464	0.000577717	0.129214	down
ENSGALG00010004471	C1H3ORF52	9.62101	0.546809	0.120719	0.480861	0.462005	0.114608	-3.24964	0.95332	7.53801	0.00604107	0.35384	down
ENSGALG00010016920	C1QA	229.712	17.5799	19.3753	42.3759	20.2127	26.0447	-1.59462	5.87936	5.03747	0.0248047	0.558662	down
ENSGALG00010016881	C1QB	177.918	13.889	20.2505	26.808	13.889	18.7957	-1.84082	5.49394	7.16843	0.00741975	0.380937	down
ENSGALG00010016905	C1QC	168.581	11.3736	15.2709	18.8137	14.9863	24.5261	-1.74686	5.39445	5.94595	0.0147512	0.463112	down
ENSGALG00010013207	C1QTNF3	113.92	211.943	67.3308	91.7844	12.6763	43.4651	-1.42177	6.4752	7.41749	0.0064593	0.360727	down
ENSGALG00010003164	C3	244.726	16.459	11.3475	31.0156	20.848	33.1504	-1.68218	5.88676	4.71295	0.0299362	0.59756	down
ENSGALG00010014821	C3AR1L	73.5908	5.7415	3.47066	7.8741	2.39665	4.1832	-2.52631	4.01121	8.51	0.003532	0.283943	down
ENSGALG00010003769	C3H6ORF163	0.425709	1.20298	0.935569	0.480861	0.144376	0	-2.03646	-0.762373	3.92319	0.0476243	0.705002	down
ENSGALG00010002788	C4A	6.35725	13.889	7.51473	3.33598	2.3389	6.2748	-1.2272	2.72927	4.35836	0.0368278	0.652503	down
ENSGALG00010029232	CA10	0.624372	1.96851	0.633772	2.79501	1.50152	9.9136	2.12158	1.5424	6.89136	0.00866135	0.405143	up
ENSGALG00010013262	CA13	6.10182	7.40927	13.3092	3.54635	1.93464	4.03994	-1.53237	2.62396	6.69131	0.00968838	0.417051	down
ENSGALG00010004043	CAB39L	26.9332	22.966	47.5329	21.5787	10.6839	13.0653	-1.14043	4.58768	7.45014	0.00634316	0.36003	down
ENSGALG00010020334	CABP4	0.0567611	0	0.452695	0	0	0	-5.64543	-2.80531	6.60368	0.0101768	0.423378	down
ENSGALG00010027868	CACNA2D3	0	0.109362	0.543234	0	0	0	-5.98755	-2.57872	8.02915	0.00460303	0.321591	down
ENSGALG00010028671	CADM3	209.874	55.1731	50.7018	61.9109	35.6032	47.3618	-1.13197	6.25652	6.27768	0.0122268	0.449534	down
ENSGALG00010012850	CALB1	5.87478	23.1027	6526.65	0.691238	60.4649	65.3553	-5.76303	10.1977	9.65894	0.00188432	0.207643	down
ENSGALG00010021132	CALHM3	1.92988	1.69511	3.5612	0.571023	0.259878	0.573041	-2.38703	0.588933	10.0243	0.00154489	0.190705	down
ENSGALG00010019079	CAPG	25.9682	16.4316	11.7701	9.64728	5.2553	6.87649	-1.32308	3.66206	7.63768	0.00571614	0.347117	down
ENSGALG00010012891	CAPS2	7.49247	9.65119	9.50659	13.5543	22.927	23.1508	1.1564	3.85466	6.89892	0.0086248	0.405143	up
ENSGALG00010017184	CARD11	47.7077	4.7299	5.70395	8.05443	2.6854	5.38658	-1.86338	3.62684	6.10555	0.0134758	0.456242	down
ENSGALG00010024887	CASP18	24.0951	3.11681	5.49269	4.2977	2.39665	3.89668	-1.63954	2.85868	5.40834	0.0200408	0.521925	down
ENSGALG00010016671	CASS4	11.4941	0.984257	2.05222	2.07371	1.38601	1.28934	-1.61673	1.70664	3.88559	0.0487022	0.707671	down
ENSGALG00010024173	CBLN1	0.113522	0.0546809	0.241437	1.29231	0.462005	0.573041	2.44224	-0.971775	6.72894	0.00948607	0.414639	up
ENSGALG00010001235	CCDC102B	0.595992	0.273405	0.120719	0.120215	0	0	-2.96113	-2.04441	4.70716	0.0300372	0.59756	down
ENSGALG00010001151	CCDC112	6.04506	5.35873	11.6192	2.91522	3.95591	2.57868	-1.30322	2.46996	4.77446	0.0288849	0.594782	down
ENSGALG00010026242	CCDC141	1.47579	0.656171	283.84	0.751346	1.73252	0.974169	-6.42957	5.67019	18.0613	2.14e-05	0.0185851	down
ENSGALG00010006408	CCDC169	21.5976	41.6942	9.32551	5.98071	3.37841	18.9963	-1.36083	4.05409	4.8286	0.0279913	0.586227	down
ENSGALG00010010889	CCL19	94.3938	1.17564	1.53916	1.44258	0.231002	0.630345	-5.4059	4.04348	17.7942	2.46e-05	0.0205932	down
ENSGALG00010023872	CCL20	1.67445	0.0273405	0.0603593	38.2585	0.115501	0.229216	4.41825	2.72755	7.44435	0.00636357	0.360284	up
ENSGALG00010029635	CCL26	749.729	22.3098	22.1217	35.3133	10.9726	32.5201	-3.3455	7.17289	12.0237	0.000525274	0.122161	down
ENSGALG00010029945	CCL4	49.297	1.44904	1.17701	1.50269	0.404254	0.630345	-4.35832	3.17962	14.747	0.000122941	0.0568463	down
ENSGALG00010009284	CCN3	14.0484	4.29245	12.6453	5.62007	4.01367	4.2978	-1.18022	2.92606	4.17711	0.0409735	0.670266	down
ENSGALG00010017351	CCR2	161.287	13.9163	7.96742	16.8301	9.8176	10.6299	-2.29531	5.19016	8.79768	0.00301615	0.268939	down
ENSGALG00010017022	CCR4	5.81802	1.74979	0.935569	0.931669	0.49088	0.945517	-1.84591	0.89311	5.36878	0.0205003	0.525377	down
ENSGALG00010006499	CCR6	6.07344	0.57415	1.05629	0.300538	0.462005	0.487085	-2.61116	0.631017	8.22118	0.00414044	0.303677	down
ENSGALG00010016948	CCR8	7.09514	1.25766	3.16886	2.55458	0.808508	0.401128	-1.63469	1.38397	3.90815	0.0480524	0.707671	down
ENSGALG00010010411	CD180	10.4724	0.656171	0.362156	1.53275	0.375379	0.916865	-2.03199	1.27647	3.94342	0.0470549	0.702594	down
ENSGALG00010012871	CD274	47.4239	5.11267	12.8867	7.15281	7.8252	7.24896	-1.56131	3.87589	6.03871	0.0139955	0.45634	down
ENSGALG00010021995	CD28	5.70449	0.738193	0.362156	0.931669	0.462005	0.401128	-1.91618	0.567146	4.11682	0.0424587	0.678799	down
ENSGALG00010029660	CD300LG	82.1617	1.69511	3.7121	5.37964	1.58814	7.99392	-2.56653	4.08772	6.64297	0.0099548	0.421122	down
ENSGALG00010010505	CD38	26.5074	2.37862	3.80263	4.41791	2.82978	2.8079	-1.70376	2.83896	4.89486	0.0269368	0.574059	down
ENSGALG00010023743	CD3D	65.3604	12.9594	18.0474	24.1332	8.89359	8.59561	-1.22576	4.52217	4.59421	0.0320802	0.617811	down
ENSGALG00010023715	CD3E	126.634	21.0248	20.0996	41.2339	13.9179	16.962	-1.22901	5.31351	4.10238	0.0428229	0.682689	down
ENSGALG00010023331	CD4	11.409	1.36702	1.53916	1.71307	0.519755	1.71912	-1.87202	1.62398	4.81677	0.0281841	0.587444	down
ENSGALG00010016205	CD40LG	10.6711	1.33968	2.59545	2.13382	0.606381	0.487085	-2.19266	1.59671	6.55345	0.0104681	0.42676	down
ENSGALG00010024974	CD44	176.726	20.3687	21.5483	21.8491	14.4088	21.3458	-1.92928	5.51841	9.26758	0.00233246	0.230088	down
ENSGALG00010027635	CD48	199.118	14.4358	18.2285	26.3572	12.272	19.9418	-1.99277	5.58886	7.67124	0.00561079	0.34349	down
ENSGALG00010009353	CD72	3.63271	0.0546809	0.0603593	0.0300538	0.115501	0.229216	-3.27782	-0.430704	5.97801	0.0144853	0.459786	down
ENSGALG00010013450	CD74	6069.5	838.915	722.651	997.968	581.693	1071.27	-1.53285	10.7327	4.19001	0.040663	0.668056	down
ENSGALG00010023621	CD79B	26.4507	0.902236	0.663952	2.55458	1.09726	2.77925	-2.1301	2.52307	4.32222	0.0376177	0.65625	down
ENSGALG00010015114	CDC20B	1.24874	2.78873	1.14683	28.8216	6.95895	2.12025	2.86115	2.83862	12.563	0.000393468	0.109734	up
ENSGALG00010012171	CDH17	3.46243	7.35459	64.1619	3.60646	2.77203	5.75906	-2.70249	3.916	10.6581	0.0010959	0.157468	down
ENSGALG00010010919	CDHR1	17.7095	18.9469	11.0156	84.7819	12.4453	12.5782	1.18473	4.69781	3.9317	0.0473841	0.703753	up
ENSGALG00010016129	CENPI	3.03672	2.05054	1.69006	0.510915	0.837383	0.888213	-1.59373	0.641658	5.16933	0.0229891	0.547232	down
ENSGALG00010008101	CENPQ	5.13688	14.9552	7.39401	2.58463	2.28115	6.47536	-1.28602	2.69609	4.2325	0.0396569	0.663801	down
ENSGALG00010009150	CGREF1	1.19198	1.69511	1.3279	4.6884	6.41031	5.32928	1.96028	1.80828	10.0916	0.00148943	0.189023	up
ENSGALG00010012832	CHADL	10.586	1.03894	1.6297	2.28409	0.952885	0.544389	-1.81378	1.52944	4.25374	0.039164	0.663093	down
ENSGALG00010027863	CHDH	1.53255	1.58575	1.08647	0.360646	0.577506	0.401128	-1.63524	-0.0259353	4.9007	0.0268458	0.573555	down
ENSGALG00010015505	CHGA	0.312186	13.0414	0.362156	0.420754	0.635256	1.40395	-2.43927	1.42499	4.87378	0.0272677	0.576758	down
ENSGALG00010000241	CHIR1AB18	0.51085	0.109362	0.331976	0.0901615	0	0	-3.3032	-2.108	5.72184	0.0167551	0.486767	down
ENSGALG00010005604	CHIR1AB2	3.66109	0.765533	0.301796	0.150269	0.375379	0.372476	-2.36583	-0.0124684	6.16616	0.0130217	0.451895	down
ENSGALG00010006228	CHIR2A11	1.0217	0.328086	0	0.0601077	0.0288753	0.028652	-3.39851	-1.72974	5.86889	0.0154108	0.467288	down
ENSGALG00010005393	CHIR2A15	0.51085	0.164043	0.120719	0	0.0577506	0.0573041	-2.66268	-2.25142	4.237	0.039552	0.663093	down
ENSGALG00010000293	CHIR3B14	3.17862	0.382767	0.81485	0.270485	0.115501	0.343824	-2.58671	-0.138801	7.5966	0.00584784	0.351845	down
ENSGALG00010005421	CHIR3B2	8.9115	1.33968	3.34994	1.05188	0.462005	2.55003	-1.7727	1.58468	4.74535	0.0293776	0.595063	down
ENSGALG00010005421	CHIR3B5	8.9115	1.33968	3.34994	1.05188	0.462005	2.55003	-1.7727	1.58468	4.74535	0.0293776	0.595063	down
ENSGALG00010005388	CHIR4AB1	8.48579	0.136702	2.35401	0.240431	0.173252	1.17473	-2.813	1.10792	6.62536	0.0100537	0.42136	down
ENSGALG00010005388	CHIR4B3	8.48579	0.136702	2.35401	0.240431	0.173252	1.17473	-2.813	1.10792	6.62536	0.0100537	0.42136	down
ENSGALG00010005286	CHIR5A1	6.30049	0.0546809	0.633772	0.210377	0.0577506	0.658997	-2.92482	0.455912	5.77579	0.0162484	0.478556	down
ENSGALG00010005286	CHIR5A2	6.30049	0.0546809	0.633772	0.210377	0.0577506	0.658997	-2.92482	0.455912	5.77579	0.0162484	0.478556	down
ENSGALG00010005286	CHIR5A3	6.30049	0.0546809	0.633772	0.210377	0.0577506	0.658997	-2.92482	0.455912	5.77579	0.0162484	0.478556	down
ENSGALG00010005740	CHIR6A5	2.15692	0.656171	0.573413	0.150269	0.144376	0.42978	-2.21831	-0.432104	6.19243	0.0128298	0.451895	down
ENSGALG00010000283	CHIR-AB-487	0.0851417	0.492128	0.784671	0	0.0866259	0.114608	-2.70957	-1.64024	5.04218	0.0247374	0.558662	down
ENSGALG00010000349	CHIR-IG1-5	11.9198	1.50373	2.44455	0.661184	0.0577506	1.97699	-2.58623	1.64983	6.79141	0.00915974	0.409797	down
ENSGALG00010021107	CHRM5	0	0	0	0.330592	0.0577506	0.0573041	5.37548	-2.9398	7.55349	0.0059894	0.35384	up
ENSGALG00010015960	CHRNA9	0.0283806	0.328086	0.120719	0	0	0	-5.48508	-2.85948	7.8824	0.00499182	0.328761	down
ENSGALG00010024157	CHRNB4	0.737895	0	0.603593	0	0	0	-6.99196	-1.81869	13.1582	0.000286271	0.0885872	down
ENSGALG00010021154	CHST13	26.5074	3.08947	5.73413	4.41791	1.79027	3.38094	-1.8979	2.91083	6.72485	0.00950789	0.414639	down
ENSGALG00010009557	CIDEC	0	0	0	0.420754	0.202127	0.171912	6.20714	-2.40711	12.8686	0.000334134	0.0993168	up
ENSGALG00010019376	CIITA	50.262	4.15575	5.46251	5.22937	2.51215	4.92815	-2.25043	3.5942	8.41831	0.0037146	0.287732	down
ENSGALG00010017715	CILP	5.90316	2.2966	1.9315	1.71307	0.433129	0.773605	-1.80972	1.15216	5.68051	0.0171544	0.490529	down
ENSGALG00010028141	CISH	53.1852	16.1035	108.858	23.8928	34.9391	19.4547	-1.21789	5.44971	5.40714	0.0200545	0.521925	down
ENSGALG00010009139	CKS2	0.397328	0.328086	0.241437	0	0.115501	0.028652	-2.62771	-2.03549	4.76556	0.0290347	0.594782	down
ENSGALG00010005387	CLDN10	229.627	308.647	312.51	143.597	121.854	148.332	-1.05523	7.72243	13.4994	0.000238644	0.075929	down
ENSGALG00010009195	CLEC5A	3.803	0.164043	0	0.120215	0	0.200564	-3.60283	-0.381968	5.89504	0.0151835	0.465029	down
ENSGALG00010015145	CLIC2	226.874	21.9817	34.1634	34.6521	21.1367	25.2424	-1.81061	5.91844	8.42981	0.00369119	0.287732	down
ENSGALG00010001125	CLRN1	1.95826	4.12841	12.1926	0.841507	1.29939	3.20903	-1.82339	2.02457	5.47968	0.0192388	0.514035	down
ENSGALG00010000797	CMBL	2.86644	0.410107	0.724311	0.540969	0.231002	0.171912	-2.08441	-0.182473	5.15795	0.0231402	0.547405	down
ENSGALG00010022421	CMKLR1	33.7729	7.19054	9.29533	7.00254	6.09269	7.33492	-1.30457	3.56273	5.03836	0.024792	0.558662	down
ENSGALG00010007102	CMTM3	136.511	33.6288	39.7466	39.1902	30.7811	34.01	-1.01937	5.70733	5.40172	0.0201169	0.522347	down
ENSGALG00010015542	CNGA3	0.766275	0.902236	0.211257	0.601077	2.4544	3.00846	1.70279	0.464796	4.24742	0.0393101	0.663093	up
ENSGALG00010027981	CNN2	50.489	11.565	15.8443	16.3493	9.29784	11.4895	-1.08103	4.26179	4.32713	0.0375095	0.65625	down
ENSGALG00010003541	CNR1	4.34223	7.98342	2.74635	5.13921	19.0288	10.5153	1.23514	3.06972	4.09036	0.0431285	0.684181	up
ENSGALG00010017787	CNRIP1	22.0801	1.31234	2.74635	3.06549	0.98176	1.91969	-2.14496	2.42788	6.02747	0.0140849	0.45634	down
ENSGALG00010001785	CNTN1	11.1819	3.82767	3.74228	2.82506	2.82978	2.1489	-1.26241	2.16341	3.89036	0.0485641	0.707671	down
ENSGALG00010005509	COCH	83.8646	101.433	21.1257	82.4677	233.283	163.202	1.24818	6.83824	7.00495	0.00812847	0.39727	up
ENSGALG00010007936	COL15A1	3.803	3.99171	2.41437	9.01615	7.3632	8.30909	1.27075	2.54764	5.36893	0.0204986	0.525377	up
ENSGALG00010002389	COL21A1	7.35057	10.6081	38.7808	2.22398	4.36017	5.84501	-2.2348	3.56847	11.5382	0.000681797	0.138105	down
ENSGALG00010005720	COL25A1	5.02336	2.48798	1.02611	3.42614	9.29784	9.02539	1.36521	2.35254	3.98748	0.0458397	0.695445	up
ENSGALG00010027164	complement C3b/C4b receptor 1	188.958	3.63628	1.14683	4.71845	1.44376	2.72194	-4.45296	5.06689	13.6243	0.000223275	0.0745658	down
ENSGALG00010024592	COMT	65.1618	49.3495	76.6261	24.3737	28.5288	36.9325	-1.10929	5.55922	12.41	0.000427041	0.110451	down
ENSGALG00010012442	CPLX1	1.67445	0.164043	0.120719	0.0300538	0.115501	0.0573041	-3.18146	-1.25849	6.88189	0.00870736	0.405143	down
ENSGALG00010017003	CPZ	4.51251	16.0489	7.60527	4.47802	2.85865	3.98263	-1.31725	2.72132	4.881	0.0271539	0.575968	down
ENSGALG00010015957	CRCBL	87.6108	3.69096	5.13054	8.05443	3.92704	5.73041	-2.44973	4.24406	8.04684	0.00455831	0.321591	down
ENSGALG00010008054	CRISP2	0.0851417	0.492128	5.31162	0	0	0	-9.15569	0.105561	25.7613	3.86e-07	0.00145693	down
ENSGALG00010011345	CRMP1	75.918	60.9419	29.5459	122.529	143.395	166.382	1.38326	6.63578	18.5628	1.64e-05	0.0168803	up
ENSGALG00010001831	CSF2RA	38.2286	4.8666	6.79042	6.58179	5.05318	8.02257	-1.35101	3.5361	4.09741	0.0429489	0.68325	down
ENSGALG00010014829	CSF2RB	15.8647	0.628831	1.56934	2.31415	0.173252	1.83373	-2.0886	1.91103	4.12246	0.0423174	0.677979	down
ENSGALG00010024658	CSF3	3.43405	0.109362	0.0301796	0.360646	0	0	-3.29432	-0.496102	4.46723	0.0345509	0.639669	down
ENSGALG00010014690	CSF3R	133.559	3.77298	5.61341	14.0351	3.26291	18.0221	-2.03567	4.88184	4.67456	0.0306126	0.603963	down
ENSGALG00010002399	CSMD1	107.875	0.136702	0	0.120215	0.0577506	0	-9.15513	4.16443	17.555	2.79e-05	0.0222531	down
ENSGALG00010027290	CSPG5	4.93822	8.61225	1.17701	6.61184	11.9832	23.2368	1.5225	3.23159	5.17492	0.0229152	0.546048	up
ENSGALG00010018877	CST7	17.227	1.03894	1.35808	2.28409	0.750758	1.3753	-2.16279	2.01301	5.46537	0.019397	0.516111	down
ENSGALG00010021983	CTLA4	4.20032	0.218724	0.181078	0.300538	0	0.0573041	-3.66993	-0.185733	7.88505	0.00498451	0.328761	down
ENSGALG00010028761	CTSS	213.677	23.5948	20.0393	36.6356	21.8875	25.1851	-1.62169	5.82072	6.1288	0.0132997	0.456242	down
ENSGALG00010028311	CTXN1	6.75457	8.88565	8.7521	47.2747	20.4437	5.78771	1.57636	4.02894	7.03723	0.00798325	0.395492	up
ENSGALG00010008203	CXCL13	65.7862	0.246064	0.422515	0.631131	0.115501	0.487085	-5.75398	3.49098	15.2516	9.41e-05	0.0484294	down
ENSGALG00010008206	CXCL13L2	82.1617	0.792874	0.241437	1.23221	0	0.114608	-5.96112	3.80957	12.3397	0.000443432	0.110451	down
ENSGALG00010024801	CXCR5	21.5692	0.382767	0.392335	0.601077	0.0866259	0.515737	-4.22011	1.98209	11.0699	0.000877394	0.147414	down
ENSGALG00010001865	CYBB	141.647	5.71416	3.50084	12.9231	2.48328	13.5238	-2.39974	4.89314	6.0971	0.0135404	0.456242	down
ENSGALG00010029394	CYGB	232.38	21.0795	38.6601	37.2367	23.8221	30.8582	-1.67603	5.99628	7.42704	0.00642509	0.360727	down
ENSGALG00010020413	CYP26A1	8.40065	9.73321	139.641	22.0896	12.2431	18.853	-1.64859	5.18388	4.52993	0.033307	0.628384	down
ENSGALG00010021299	CYP27C1	0.312186	0.273405	0.392335	3.78678	0.519755	0.28652	2.18318	-0.0390656	5.15251	0.0232127	0.547724	up
ENSGALG00010020677	CYR61	22.1085	2.02319	11.5588	6.22114	2.19452	5.15737	-1.43037	3.05246	4.00339	0.0454089	0.692731	down
ENSGALG00010003958	CYSLTR2	10.7279	0.929576	1.38826	0.7814	0.577506	1.26069	-2.32103	1.4099	6.84301	0.00889886	0.406934	down
ENSGALG00010014505	CYTH4	44.0466	4.12841	5.64359	5.77034	2.13677	3.98263	-2.19073	3.45248	8.1425	0.00432396	0.31018	down
ENSGALG00010022614	DAO	9.22368	19.7125	20.0996	29.0621	51.8311	25.0992	1.11457	4.70635	6.8885	0.00867519	0.405143	up
ENSGALG00010008045	DCDC2	31.6443	45.3032	443.309	68.5227	26.8829	36.4167	-2.05911	6.81102	7.90943	0.00491779	0.326744	down
ENSGALG00010013013	DCSTAMP	15.0985	0.191383	0	0.360646	0.115501	0.515737	-3.94358	1.45846	7.13578	0.00755609	0.383578	down
ENSGALG00010015393	DCX	10.2738	8.96767	2.77653	2.16388	3.40728	3.43824	-1.27143	2.37583	4.09622	0.0429793	0.683253	down
ENSGALG00010023559	DFNB59	0	0	0	0.0601077	0.433129	0	5.59013	-2.82361	6.58805	0.0102665	0.425914	up
ENSGALG00010009307	DIRAS2	0.709514	1.55841	2.23329	0.240431	0.173252	0.42978	-2.43355	-0.0653516	8.66609	0.00324187	0.276354	down
ENSGALG00010021709	DLX1	0	0	0	0.540969	0	0	5.63674	-2.78573	5.45831	0.0194754	0.516373	up
ENSGALG00010021707	DLX2	1.84474	0.382767	0.362156	9.91777	0.548631	0.859561	2.09709	1.22266	4.30762	0.0379419	0.658221	up
ENSGALG00010003090	DMA	147.324	9.51448	10.412	16.1089	7.7097	14.0681	-2.14983	5.08731	7.80735	0.00520342	0.330563	down
ENSGALG00010003830	DMB2	187.227	20.0406	22.8762	20.647	10.1641	15.8159	-2.3116	5.52108	12.2966	0.000453794	0.110451	down
ENSGALG00010027122	DNASE1L3	11.9766	2.07788	3.04814	1.65296	2.31002	2.26351	-1.4554	1.98003	4.06651	0.0437415	0.687149	down
ENSGALG00010024505	DNASE2B	192.136	73.4912	47.1104	45.0206	22.9559	46.4163	-1.46074	6.14437	11.3075	0.000771926	0.139644	down
ENSGALG00010013394	DNMT3B	3.15024	11.8658	4.70802	24.013	10.1352	14.2114	1.29008	3.49638	5.21213	0.0224298	0.543457	up
ENSGALG00010010779	DOCK2	106.087	8.74895	8.35976	10.038	7.56533	9.48382	-2.18484	4.64077	8.76448	0.00307154	0.268939	down
ENSGALG00010001298	DOCK4	20.207	4.21043	14.8182	3.75673	5.51518	6.76188	-1.31133	3.22417	4.76474	0.0290484	0.594782	down
ENSGALG00010011311	DOCK8	55.2002	9.15906	5.88503	11.8412	6.58357	9.77034	-1.32057	4.03032	3.97413	0.0462043	0.698375	down
ENSGALG00010019064	DPY19L1	434.024	149.935	104.18	127.338	52.8995	35.0128	-1.68132	7.22665	10.7743	0.00102917	0.155682	down
ENSGALG00010013019	DPYS	0.624372	0.902236	1.05629	0.480861	8.66259	0.859561	1.98828	1.14746	4.39006	0.036149	0.649156	up
ENSGALG00010011431	DRAM1	66.7795	2.65203	2.77653	5.49985	3.75379	5.35793	-2.30514	3.85015	6.50255	0.010772	0.432989	down
ENSGALG00010012111	DRD1	3.51919	3.96437	27.7351	4.53813	2.39665	2.72194	-1.93228	2.95334	6.51329	0.0107071	0.431148	down
ENSGALG00010020275	ELOVL3	0.141903	0.765533	0.181078	1.1721	6.35256	0.974169	3.00745	0.756044	9.81074	0.00173496	0.202025	up
ENSGALG00010013898	EMB	90.6191	128.09	65.7011	153.184	464.603	150.022	1.46568	7.47041	11.4645	0.000709396	0.13935	up
ENSGALG00010023522	EMG1	0.0567611	0	0	0.120215	0.346503	0.171912	3.27802	-2.52184	5.01782	0.0250877	0.559458	up
ENSGALG00010018027	EML5	24.464	30.4026	13.6714	4.47802	9.73097	9.14	-1.53769	3.93533	10.3811	0.0012731	0.177526	down
ENSGALG00010003726	ENPEP	1.95826	9.35044	1.59952	19.9858	35.9786	3.26633	2.25049	3.61023	8.14197	0.00432522	0.31018	up
ENSGALG00010028499	ENTPD8L2	0.340567	0.246064	1.99186	0.240431	0.231002	0	-2.46708	-0.792721	4.76568	0.0290326	0.594782	down
ENSGALG00010003315	EPGN	0.0851417	0.109362	0.181078	0.601077	0.635256	0.630345	2.26891	-1.21473	6.34428	0.011776	0.448593	up
ENSGALG00010003331	EPSTI1	26.2804	3.11681	5.94539	3.78678	1.32826	4.32646	-1.92633	2.90586	6.66074	0.00985599	0.418509	down
ENSGALG00010012904	ERMP1	93.2585	62.1722	380.988	67.5911	50.705	85.7842	-1.45511	6.97962	7.72785	0.00543755	0.337456	down
ENSGALG00010017591	ESR2	0	0.164043	1.75042	0.0601077	0	0	-4.86071	-1.34148	8.33578	0.00388718	0.293684	down
ENSGALG00010014515	ETNK1	88.4055	87.1341	598.583	77.4187	85.211	76.0711	-1.75245	7.44081	8.77072	0.00306104	0.268939	down
ENSGALG00010005743	ETNPPL	9.30883	6.26097	19.496	5.13921	2.9164	4.01128	-1.58236	3.00395	7.37169	0.00662588	0.365089	down
ENSGALG00010024643	ETV7	11.5793	1.12096	3.07832	2.76495	0.606381	1.3753	-1.75763	1.79515	4.44263	0.0350522	0.642828	down
ENSGALG00010011300	EVC	9.90482	20.4233	13.8223	6.79217	7.53645	6.67592	-1.07128	3.44743	4.9471	0.0261344	0.56996	down
ENSGALG00010029532	EVI2A	28.5225	1.66777	2.20311	2.67479	0.895134	2.32081	-2.47088	2.67667	7.42235	0.00644187	0.360727	down
ENSGALG00010028912	EXFABP	275.859	70.4564	271.858	98.0056	69.3007	76.1285	-1.37656	7.1811	10.7774	0.00102747	0.155682	down
ENSGALG00010015706	EXOC3L	25.7412	3.77298	7.12239	5.10915	4.76442	4.32646	-1.37144	3.09275	4.4258	0.0353995	0.64542	down
ENSGALG00010006239	EYA4	0	0	0	0	0.173252	0.0573041	4.51386	-3.37203	4.2603	0.039013	0.663093	up
ENSGALG00010014789	F7	0.227045	0.218724	0.271617	0.480861	1.35714	1.00282	1.97252	-0.612097	5.66554	0.0173014	0.493483	up
ENSGALG00010005505	FABP2	0.0283806	0.382767	0.271617	0	0.0577506	0	-3.31017	-2.45774	4.47055	0.0344839	0.639518	down
ENSGALG00010012956	FABP3	30.0266	17.0058	58.126	14.9067	12.3875	14.1828	-1.38104	4.63542	9.6374	0.00190655	0.208843	down
ENSGALG00010016546	FAM132A	9.9332	8.83097	3.1085	25.1551	9.87535	12.6355	1.12153	3.52626	4.19713	0.0404925	0.666709	up
ENSGALG00010010127	FAM13C	0.766275	0.437448	0.965748	0.120215	0.173252	0.315172	-1.8393	-0.932567	4.51285	0.0336411	0.631319	down
ENSGALG00010024984	FAM159A	1.58931	1.4217	0.331976	2.3442	7.56533	4.9568	2.17975	1.63644	8.45704	0.00363634	0.287732	up
ENSGALG00010010930	FAM163A	0.227045	0.218724	30.1796	0.0601077	0.721882	0.171912	-5.02836	2.48328	11.5982	0.000660157	0.136816	down
ENSGALG00010025900	FAM237A	0.397328	0.328086	0.965748	0.0601077	0.231002	0	-2.49314	-1.34769	4.93615	0.0263006	0.56996	down
ENSGALG00010002341	FAM49A	82.7861	12.3579	15.3313	15.9886	9.26897	14.1541	-1.49644	4.63947	6.5439	0.0105244	0.426835	down
ENSGALG00010007994	FAM65B	42.7411	7.24522	8.08814	6.01077	8.51821	10.372	-1.21996	3.79161	3.84598	0.0498654	0.716577	down
ENSGALG00010028144	FAM78A	47.7077	4.94863	5.28144	6.61184	4.24467	8.28044	-1.60553	3.68035	4.89963	0.0268624	0.573555	down
ENSGALG00010001632	FANCB	3.23538	0.60149	0.603593	0.420754	0.173252	0.171912	-2.52864	-0.115651	7.53184	0.00606181	0.35384	down
ENSGALG00010027520	FANCE	6.47077	9.24108	6.09629	3.907	2.25227	1.54721	-1.50426	2.31155	6.2501	0.0124187	0.450696	down
ENSGALG00010018124	FBXO41	0.0567611	0.191383	0	0	0	0	-4.55256	-3.32767	4.36363	0.0367139	0.652503	down
ENSGALG00010027575	FCER1G	82.1901	2.40596	6.76024	6.22114	2.71428	4.15454	-2.8115	4.11846	9.90247	0.00165058	0.196918	down
ENSGALG00010000511	FERMT3	41.6059	4.12841	11.7097	8.17464	6.55469	7.87931	-1.35642	3.74431	4.42361	0.0354449	0.645726	down
ENSGALG00010005406	FFAR2L	0.170283	0.0273405	0.120719	0	0	0	-4.94105	-3.17198	6.30928	0.0120108	0.44916	down
ENSGALG00010005483	FFAR2L7	0.0567611	0	0.211257	0	0	0	-4.7329	-3.28881	4.53857	0.0331393	0.626985	down
ENSGALG00010014944	FGB	172.27	149.17	16.5083	199.978	827.075	123.376	1.82891	7.97746	6.46373	0.0110098	0.436644	up
ENSGALG00010010483	FGFBP1	5.76126	6.56171	1.6297	10.4587	8.11396	13.2086	1.19371	2.92701	4.17333	0.0410651	0.67072	up
ENSGALG00010009518	FGL2	218.474	34.9958	27.1013	23.6223	28.8753	23.9244	-1.86659	5.88967	10.1322	0.00145704	0.188084	down
ENSGALG00010013232	FHL2	62.7494	97.1133	103.667	90.2817	7.2477	10.4293	-1.32698	5.95193	4.07158	0.0436105	0.686342	down
ENSGALG00010026893	FKBP5	64.2252	38.6868	42.6438	44.8103	248.501	43.637	1.24459	6.35839	5.1898	0.0227199	0.544741	up
ENSGALG00010019289	FKBP9	132.14	151.548	90.72	298.855	280.668	227.898	1.11235	7.61915	14.3839	0.000149074	0.0590802	up
ENSGALG00010023984	FMNL1	93.3721	12.85	12.6754	18.1225	11.7522	15.1283	-1.40546	4.76671	5.25192	0.0219225	0.541599	down
ENSGALG00010011984	FN1	1232.11	394.304	2264.47	253.564	437.114	456.198	-1.79863	9.74263	8.9913	0.00271268	0.252179	down
ENSGALG00010004980	FNDC1	55.257	104.96	60.7516	30.0538	42.3601	22.0907	-1.21168	5.71689	12.1184	0.00049927	0.117484	down
ENSGALG00010026936	FOXE3	0.227045	0	0.120719	0	0	0	-5.06633	-3.10953	5.4806	0.0192286	0.514035	down
ENSGALG00010016805	FOXI3	0.51085	0.546809	3.19904	0.540969	0.346503	0.114608	-2.12642	-0.0684293	5.00521	0.0252712	0.561886	down
ENSGALG00010001925	FRMPD4	4.54089	8.50289	4.55713	6.55174	51.0515	12.1485	2.0298	3.89764	9.42497	0.00214051	0.221637	up
ENSGALG00010002747	FUT9	48.5591	49.3769	199.518	43.1573	33.351	63.2923	-1.14585	6.21326	5.60391	0.0179204	0.502885	down
ENSGALG00010013396	FYB1	85.539	7.60065	8.63138	7.69378	4.9088	6.3894	-2.42473	4.32701	11.042	0.000890724	0.147414	down
ENSGALG00010003818	GAB2	15.9215	6.78044	11.0759	3.93705	5.83281	4.69893	-1.22906	3.0256	5.18828	0.0227397	0.544741	down
ENSGALG00010014303	GABRA2	0	0.109362	0.181078	0	6.00606	0.343824	4.43903	0.269141	8.45002	0.00365039	0.287732	up
ENSGALG00010025881	GAL	0.567611	0.273405	0.935569	0.120215	0	0	-3.83425	-1.40766	9.73699	0.00180596	0.203983	down
ENSGALG00010017841	GALC	54.9164	73.6552	35.0386	94.7597	167.361	126.527	1.26424	6.52659	15.9725	6.43e-05	0.0411283	up
ENSGALG00010014399	GAS6	9.59263	14.4904	15.12	17.882	58.3281	24.6981	1.37636	4.56694	8.74961	0.00309669	0.270094	up
ENSGALG00010026416	GASTL	0	0	0	0.120215	0.173252	0	4.8333	-3.23079	5.00126	0.0253289	0.562616	up
ENSGALG00010010952	GBE	46.3455	2.05054	2.59545	0.601077	2.6854	0.343824	-3.76135	3.18957	12.2928	0.000454711	0.110451	down
ENSGALG00010028163	GBP	150.303	3.22618	7.33365	5.0791	2.97416	3.55285	-3.79362	4.83873	15.2469	9.43e-05	0.0484294	down
ENSGALG00010028419	GBP4L	109.975	13.1234	19.2244	25.3053	10.9149	14.8418	-1.49057	5.00609	5.81154	0.0159214	0.472922	down
ENSGALG00010018806	GCH1	31.843	10.362	9.41605	7.54351	2.9164	12.0625	-1.21817	3.62405	4.0985	0.0429214	0.68325	down
ENSGALG00010011128	GCNT4	15.5526	3.41756	2.89725	3.15565	1.35714	2.66464	-1.6179	2.28353	5.02381	0.0250011	0.559099	down
ENSGALG00010021864	GFI1	4.68279	1.25766	2.11257	1.38248	0.548631	0.744953	-1.60743	0.884464	4.55793	0.0327667	0.624324	down
ENSGALG00010018048	GFRA4	51.3121	3.55426	5.58323	9.7675	5.31305	5.10006	-1.58623	3.74719	4.28516	0.0384464	0.661609	down
ENSGALG00010027343	GHRHR	0.0567611	0	0	0.721292	0.288753	0.0573041	3.98357	-2.04241	7.31207	0.00684929	0.365089	up
ENSGALG00010024137	GIF	3.15024	3.66362	3.50084	14.0652	4.82217	6.61862	1.28203	2.58034	4.78384	0.0287281	0.593748	up
ENSGALG00010017346	GM2A	78.1033	135.554	221.669	71.4981	61.5332	67.4469	-1.14753	6.74177	10.9687	0.000926639	0.147414	down
ENSGALG00010014326	GMNC	7.03838	7.1632	77.1995	7.33314	5.77506	18.853	-1.59751	4.40597	4.31528	0.0377716	0.657366	down
ENSGALG00010022551	GPER1	0.624372	0.246064	0.181078	0	0	0	-6.61389	-2.09882	15.1882	9.73e-05	0.0488503	down
ENSGALG00010019816	GPR132	12.5726	0.546809	0.422515	1.23221	0.635256	0.716301	-2.38607	1.44694	5.33353	0.020919	0.531563	down
ENSGALG00010002210	GPR143	0	0	0	0	0.693007	0	6.08502	-2.50495	6.6682	0.00981482	0.417991	up
ENSGALG00010017999	GPR174	21.853	2.46064	1.02611	3.15565	1.21276	2.55003	-1.87845	2.42857	4.53413	0.0332254	0.627559	down
ENSGALG00010005760	GPR18	8.28713	0.656171	0.422515	0.450808	0.548631	0.544389	-2.58316	0.899992	6.80291	0.00910096	0.409543	down
ENSGALG00010017858	GPR65	28.7779	2.81607	2.50491	2.67479	1.70364	4.09724	-2.01556	2.82829	6.03832	0.0139986	0.45634	down
ENSGALG00010001470	GPR85	0.283806	0.519469	0.482874	0.120215	0.0577506	0	-2.79895	-1.7246	6.19582	0.0128052	0.451895	down
ENSGALG00010017799	GRAPL	30.9916	1.94117	4.16479	4.86872	3.11853	2.8652	-1.77602	3.00394	4.93977	0.0262455	0.56996	down
ENSGALG00010016612	GRIA1	0	0.437448	0.0603593	0.3907	0.635256	1.40395	2.26995	-0.884075	4.33521	0.0373318	0.654755	up
ENSGALG00010008237	GRIA2	0.227045	0.109362	0.150898	0	0	0	-5.53125	-2.84334	9.19801	0.00242278	0.235908	down
ENSGALG00010011636	GRIK1	19.838	10.2253	0.150898	0.510915	1.38601	4.67028	-2.1924	2.60677	4.36831	0.0366133	0.652503	down
ENSGALG00010013006	GRIK2	0	0	0	0.180323	0.0577506	0	4.51094	-3.3725	4.25931	0.0390357	0.663093	up
ENSGALG00010010395	GRP	0.113522	0.710852	0.181078	0.240431	2.36777	3.78207	2.66982	0.365039	7.26477	0.00703204	0.368963	up
ENSGALG00010001488	GRPR	0.113522	0.0546809	0.241437	0	0	0	-5.30719	-2.98567	7.66287	0.00563688	0.343541	down
ENSGALG00010013884	GRXCR1	0.879798	1.1483	2.38419	61.1896	4.36017	1.20339	3.86057	3.54907	14.105	0.000172886	0.063923	up
ENSGALG00010027578	GSL	27.813	21.1889	9.6273	54.9384	43.2841	24.4115	1.0745	4.91543	6.54741	0.0105037	0.42676	up
ENSGALG00010027706	GSN	371.672	136.511	108.526	103.866	80.0423	106.156	-1.09302	7.23377	7.8185	0.00517141	0.330563	down
ENSGALG00010027222	GUCA1B	0.227045	0	0.120719	0	0	0	-5.06633	-3.10953	5.48236	0.0192093	0.514035	down
ENSGALG00010009615	GVINP1	440.977	21.7357	33.6503	11.6609	10.0197	5.78771	-4.16667	6.44119	24.284	8.31e-07	0.00234727	down
ENSGALG00010010791	H1F0	7.32219	5.33139	20.9447	4.20754	6.00606	4.06859	-1.26631	3.03467	4.27684	0.0386352	0.662694	down
ENSGALG00010019732	HBA1	58.9181	48.2286	369.459	40.8432	54.9208	67.3896	-1.60477	6.77702	7.32103	0.00681525	0.365089	down
ENSGALG00010019253	HBAD	9.9332	5.96022	89.7542	7.8741	9.7021	13.9822	-1.8123	4.56539	5.88138	0.0153018	0.465849	down
ENSGALG00010003868	HBBA	6.15858	5.68682	49.7964	4.17748	6.12156	6.96244	-1.89494	3.76735	6.84566	0.0088857	0.406934	down
ENSGALG00010007408	HCLS1	153.283	7.51863	8.7521	11.9614	4.50455	10.0569	-2.68681	5.02174	10.1629	0.00143298	0.186864	down
ENSGALG00010027971	HCN3	1.0217	0.273405	1.3279	0.0601077	0.0577506	0.401128	-2.36023	-0.769862	5.54022	0.0185842	0.510726	down
ENSGALG00010021625	HCN4	0.340567	0.847555	1.69006	0.120215	0.259878	0.315172	-2.05885	-0.597873	5.30046	0.0213198	0.534939	down
ENSGALG00010006955	HELT	0.539231	0.60149	0.211257	1.29231	2.65653	1.28934	1.96866	0.216224	6.47148	0.0109619	0.436165	up
ENSGALG00010009021	HNF4beta	1.1636	0.710852	0.84503	0.240431	0.231002	0.343824	-1.73793	-0.625926	4.80701	0.0283442	0.587967	down
ENSGALG00010001788	HOXA1	0.595992	0.0546809	0.150898	0.0601077	0	0	-3.55532	-2.31083	5.35246	0.0206931	0.527009	down
ENSGALG00010002522	HPSE	33.5742	6.91714	6.21701	10.1582	3.03191	5.12871	-1.3644	3.43576	4.14211	0.0418289	0.673275	down
ENSGALG00010023390	HSPB8	55.0867	67.777	34.2841	98.9973	136.378	80.942	1.0246	6.30472	10.6845	0.00108037	0.157455	up
ENSGALG00010004769	HTR2A	1.36227	3.22618	3.01796	1.14205	0.317628	0.773605	-1.79326	0.764401	5.73448	0.016635	0.484259	down
ENSGALG00010020438	HTR7	18.6744	1.39436	2.86707	2.70485	1.79027	1.3753	-1.96692	2.27696	5.65205	0.017435	0.49604	down
ENSGALG00010021971	ICOS	22.9315	3.22618	3.80263	5.49985	1.81914	1.86238	-1.71698	2.71089	4.97381	0.0257339	0.566597	down
ENSGALG00010027321	IFI30	489.054	30.1019	56.0436	68.102	30.1747	77.2172	-1.72759	6.95851	5.94898	0.0147258	0.463112	down
ENSGALG00010024697	IGF2BP1	0.454089	0.246064	0.120719	0	0.0577506	0	-3.56476	-2.2877	6.33796	0.0118181	0.448593	down
ENSGALG00010001476	IGF2BP3	11.1536	0.628831	0.754491	0.601077	0.895134	0.802257	-2.43121	1.33329	6.30899	0.0120127	0.44916	down
ENSGALG00010021327	IGSF1	19.242	1.0116	1.11665	1.74312	1.15501	2.72194	-1.9324	2.17731	4.28986	0.0383403	0.661609	down
ENSGALG00010021505	IHH	47.7077	56.6495	24.4455	75.2548	107.965	89.8241	1.09821	6.0648	11.6641	0.000637172	0.133275	up
ENSGALG00010000687	IKZF1	37.7745	3.93703	3.7121	6.61184	2.97416	1.94834	-1.97868	3.247	6.05102	0.0138983	0.45634	down
ENSGALG00010024567	IKZF3	31.3321	3.88235	3.16886	7.15281	2.62765	2.77925	-1.61775	3.08533	4.30576	0.0379836	0.658221	down
ENSGALG00010023598	IL10RA	22.7612	1.58575	3.5612	2.16388	2.02127	3.12307	-1.93822	2.56317	5.75519	0.01644	0.48108	down
ENSGALG00010027340	IL12RB1	14.8714	1.33968	0.392335	0.691238	0.115501	0.487085	-3.68475	1.59141	11.2414	0.000799949	0.14229	down
ENSGALG00010009362	IL15	36.1285	15.5841	11.9511	8.77572	9.15347	13.1226	-1.03896	3.98019	4.60919	0.031801	0.614386	down
ENSGALG00010007922	IL17A	0.454089	0	0	0	0	0	-5.41487	-2.9028	4.91283	0.0266579	0.572037	down
ENSGALG00010007919	IL17F	0.624372	0	0	0	0	0	-5.8648	-2.6251	6.09905	0.0135255	0.456242	down
ENSGALG00010013836	IL18R1	57.3855	5.24937	3.7121	4.62829	3.81154	4.75624	-2.32667	3.72498	8.58701	0.00338569	0.279356	down
ENSGALG00010013857	IL18RAP	3.23538	0.60149	0.422515	0.450808	0.115501	0.28652	-2.32014	-0.143916	6.00347	0.0142777	0.459137	down
ENSGALG00010005314	IL20RA	36.5542	1.72245	0.724311	1.14205	1.64589	1.54721	-3.15251	2.85325	9.27942	0.00231743	0.229739	down
ENSGALG00010012472	IL22	1.64607	0	0.0603593	0	0.115501	0	-3.71178	-1.4665	4.70731	0.0300347	0.59756	down
ENSGALG00010005297	IL22RA2	67.6593	0.710852	0.331976	2.16388	0.693007	1.26069	-4.06439	3.5953	10.1053	0.00147847	0.189023	down
ENSGALG00010011940	IL26	0.340567	0	0	0	0	0	-5.01132	-3.1233	4.03407	0.0445903	0.692554	down
ENSGALG00010006175	IL2RA	35.8163	2.57	2.44455	3.21576	3.34953	6.18884	-1.67978	3.15835	4.06019	0.0439057	0.689249	down
ENSGALG00010014744	IL2RB	28.2954	3.69096	6.6697	6.01077	4.10029	2.49273	-1.61961	3.10338	5.36932	0.020494	0.525377	down
ENSGALG00010018404	IL2RG	149.991	11.8658	12.3737	23.442	11.0304	18.4233	-1.72725	5.23403	5.74987	0.0164898	0.481896	down
ENSGALG00010002669	IL4I1	44.1602	0.136702	0.241437	2.85511	0.173252	1.08878	-3.4525	3.01619	6.06449	0.0137927	0.45634	down
ENSGALG00010012726	IL7R	24.0667	3.08947	4.97964	5.92061	2.4544	2.95116	-1.51686	2.86292	4.37289	0.0365151	0.652503	down
ENSGALG00010001373	IMPA2	29.9983	20.6421	77.0486	21.3983	19.0866	21.0879	-1.09473	5.00468	5.99903	0.0143137	0.459137	down
ENSGALG00010018937	INHBB	0.454089	0.738193	7.54491	0.360646	0.577506	0.773605	-2.40888	0.891671	6.03011	0.0140639	0.45634	down
ENSGALG00010022974	INPP5D	84.4322	9.73321	10.2611	14.8766	8.95134	10.4007	-1.61254	4.52597	5.99641	0.014335	0.459137	down
ENSGALG00010023605	INSYN1	1.61769	0.984257	13.4601	0.330592	0.202127	0.773605	-3.69018	1.61202	13.7551	0.00020826	0.0712816	down
ENSGALG00010014019	IRAG2	14.843	1.61309	1.35808	1.83328	1.50152	2.1489	-1.69873	1.96996	4.16098	0.0413655	0.670945	down
ENSGALG00010016289	IRF1	295.101	36.0894	50.3396	62.6923	32.4558	28.9099	-1.62701	6.39215	7.50429	0.00615521	0.354738	down
ENSGALG00010005486	IRF5	27.0751	1.80447	2.50491	2.52452	1.47264	3.66746	-2.04326	2.70573	5.68997	0.0170621	0.490192	down
ENSGALG00010025424	IRX6	3.29215	0.656171	1.38826	1.02183	0.231002	0.200564	-1.8963	0.250767	4.62163	0.0315711	0.613451	down
ENSGALG00010014672	ISL1	0.0851417	0	0.241437	0	0	0	-5.00598	-3.15611	5.19069	0.0227082	0.544741	down
ENSGALG00010018147	ISM1	5.22202	7.76469	10.744	11.5407	27.3738	14.1828	1.16027	3.70047	5.20162	0.0225659	0.543457	up
ENSGALG00010014976	ITGB2	198.948	16.7597	17.2024	36.9061	11.6367	23.0935	-1.71326	5.65561	5.62375	0.0177187	0.499708	down
ENSGALG00010024277	ITGB3BP	7.20866	3.19883	6.00575	2.64474	0.924009	2.49273	-1.47091	1.931	5.03056	0.0249038	0.559099	down
ENSGALG00010015076	ITK	8.54255	2.59734	1.84096	2.22398	0.577506	0.544389	-1.96507	1.46591	5.95131	0.0147064	0.463112	down
ENSGALG00010027619	JAK3	54.1217	3.11681	4.8891	5.62007	4.24467	4.2978	-2.13187	3.66789	6.9798	0.0082435	0.398525	down
ENSGALG00010023671	JAML	24.237	2.48798	3.7121	3.907	1.81914	2.20621	-1.94806	2.68373	6.2511	0.0124116	0.450696	down
ENSGALG00010009126	JPH3	9.16692	4.31979	5.1909	2.97533	1.79027	2.46407	-1.38451	2.12917	5.1822	0.0228195	0.546048	down
ENSGALG00010006134	K123	23.9532	0.437448	0.422515	1.59285	1.29939	1.34665	-2.54076	2.28249	5.28135	0.021555	0.537448	down
ENSGALG00010028414	KBTBD12	0.368947	1.64043	1.59952	0.420754	0.49088	0.028652	-1.92605	-0.283829	4.02734	0.0447686	0.692731	down
ENSGALG00010024571	KCNA3	148.714	1.06628	1.23737	4.23759	0.404254	1.03147	-4.74909	4.69715	12.338	0.000443836	0.110451	down
ENSGALG00010014148	KCNG1	2.89482	3.7183	1.17701	0.901615	0.433129	1.20339	-1.61765	0.816502	4.81643	0.0281897	0.587444	down
ENSGALG00010020177	KCNG3	1.64607	8.1748	6.09629	2.10377	0.895134	1.3753	-1.88078	1.7815	6.87369	0.0087474	0.405143	down
ENSGALG00010018849	KCNH1	0.908178	2.59734	65.52	0.691238	1.21276	1.71912	-4.32393	3.67183	14.7415	0.000123305	0.0568463	down
ENSGALG00010021081	KCNH6	0.0567611	0	0	0.360646	0.115501	0.401128	3.69	-2.24363	6.93009	0.00847573	0.405143	up
ENSGALG00010022174	KCNMA1	25.3438	10.3347	25.864	15.3575	8.05621	7.90796	-1.00479	3.96673	4.1758	0.0410052	0.670266	down
ENSGALG00010023174	KCNQ2	0	0	0	0.0601077	0.895134	0	6.53602	-2.17902	9.63052	0.0019137	0.208843	up
ENSGALG00010013318	KERA	0.170283	2.35128	2.50491	0.240431	0.635256	0.515737	-1.85174	0.184854	4.05421	0.0440612	0.689286	down
ENSGALG00010020101	KIF15	7.18028	2.2966	2.53509	1.92345	1.32826	1.06013	-1.48163	1.47274	4.5455	0.0330054	0.626504	down
ENSGALG00010022363	KIF18A	2.15692	0.792874	0.784671	0.420754	0.173252	0.515737	-1.75978	-0.212945	4.58913	0.0321754	0.619116	down
ENSGALG00010004927	KIF25	1.39065	0.929576	1.53916	0.721292	0.259878	0.401128	-1.50564	-0.098316	3.84279	0.0499604	0.71666	down
ENSGALG00010016165	KK34	1.9015	0.765533	4.04407	0.0601077	0.404254	1.03147	-2.20378	0.535637	5.52141	0.0187851	0.514035	down
ENSGALG00010024935	KLHL30	0	0	0	0.0601077	0.173252	0	4.52893	-3.36893	4.26987	0.038794	0.663093	up
ENSGALG00010027381	KLHL40	0.170283	0.683512	0.0603593	0.0300538	0	0.0573041	-3.2274	-2.15681	5.42261	0.0198776	0.521527	down
ENSGALG00010026755	KRT10	12.3172	0.738193	5.52287	1.1721	1.24164	1.00282	-2.45303	1.90719	8.7093	0.00316591	0.272847	down
ENSGALG00010026706	KRT24	519.932	685.262	207.787	1126.09	1811.92	1272.26	1.59924	9.87267	9.47182	0.00208653	0.220988	up
ENSGALG00010000196	KSR2	0.141903	1.47639	0.301796	0.180323	0.173252	0.0573041	-2.17008	-1.17139	4.22128	0.0399201	0.663801	down
ENSGALG00010009338	KYNU	6.89648	0.902236	0.452695	0.0300538	0.173252	1.54721	-2.24612	0.774395	3.84838	0.0497941	0.716259	down
ENSGALG00010016828	LACTBL1	0.397328	0	0	0	0	0	-5.22715	-3.0088	4.46401	0.0346161	0.639669	down
ENSGALG00010010829	LAMB4	5.73287	5.35873	9.44623	6.31131	6.58357	39.0814	1.29262	3.58863	3.8878	0.048638	0.707671	up
ENSGALG00010016456	LAMP3	177.407	232.695	50.7622	359.264	527.321	192.513	1.26223	8.00661	6.83106	0.00895861	0.408252	up
ENSGALG00010011556	LAPTM4B	145.819	160.981	178.663	111.951	18.5091	41.6887	-1.53086	6.77657	11.1569	0.000837208	0.145481	down
ENSGALG00010013414	LAPTM5	436.862	37.9212	42.1911	69.8752	46.6047	75.6127	-1.43344	6.87606	4.68962	0.0303454	0.601172	down
ENSGALG00010015327	LARGE1	16.6594	12.85	37.6642	11.3603	8.95134	10.5439	-1.16156	4.05426	5.81096	0.0159266	0.472922	down
ENSGALG00010029420	LAT2	3.03672	0.410107	1.41844	0.7814	0.317628	0.458433	-1.66337	0.17728	3.88992	0.0485767	0.707671	down
ENSGALG00010022401	LCAT	35.9582	3.36288	3.80263	7.09271	2.05015	5.44389	-1.57911	3.26313	3.98451	0.0459205	0.696204	down
ENSGALG00010003795	LCP1	514.227	33.9022	25.864	60.1678	22.7537	35.5572	-2.28332	6.83924	8.24215	0.00409286	0.30344	down
ENSGALG00010010742	LCP2	50.9715	5.96022	6.8206	7.4233	4.38904	6.87649	-1.77718	3.77845	6.57862	0.0103211	0.425914	down
ENSGALG00010019823	LCT	7.01	6.06958	1.11665	2.55458	0.288753	0.945517	-1.91079	1.59015	5.17738	0.0228828	0.546048	down
ENSGALG00010010438	LDB3	12.3172	15.2013	26.2865	4.50808	6.41031	6.30345	-1.66423	3.58857	11.2064	0.000815174	0.142962	down
ENSGALG00010025865	LGR6	4.05842	4.75724	3.5612	29.1222	35.2279	12.2344	2.63862	3.90416	27.3752	1.68e-07	0.000946338	up
ENSGALG00010000445	LHX5	0	0.0273405	0	1.47264	0	0	5.23523	-1.7343	6.68718	0.00971089	0.417051	up
ENSGALG00010015570	LIMCH1	52.9298	67.8044	175.796	30.715	45.854	67.934	-1.07626	6.22141	6.19578	0.0128056	0.451895	down
ENSGALG00010007707	LIPI	7.86142	0.246064	0.0603593	0.0601077	0.173252	0.544389	-3.37527	0.6209	6.70833	0.00959638	0.416089	down
ENSGALG00010011893	LIX1	1.0217	0.355426	1.08647	0.0601077	0	0.401128	-2.43951	-0.867386	5.10362	0.0238759	0.553187	down
ENSGALG00010020088	LMOD3	0	0.0546809	0	0	0.606381	0.28652	3.81151	-2.19919	5.16183	0.0230886	0.547405	up
ENSGALG00010005668	LNP1	0.595992	0.0820214	2.50491	0.210377	0.115501	0.14326	-2.8003	-0.554474	6.69538	0.00966628	0.417051	down
ENSGALG00010006086	LOC100857117	0.255425	0.437448	0.392335	0.0300538	0	0	-4.78274	-2.03286	11.8848	0.00056593	0.127844	down
ENSGALG00010010893	LOC100857191	122.434	2.1599	3.38012	1.5628	0.693007	2.77925	-4.67796	4.46278	17.2793	3.23e-05	0.0242974	down
ENSGALG00010027718	LOC100857333	12.1753	1.53107	1.87114	2.40431	1.18389	1.57586	-1.59976	1.80653	4.01553	0.045083	0.692731	down
ENSGALG00010027685	LOC100857714	38.9381	3.14415	5.94539	4.14743	2.59878	1.74777	-2.50008	3.24071	10.0809	0.0014981	0.189062	down
ENSGALG00010024690	LOC100857858	193.612	163.961	158.986	88.0277	56.0181	91.5432	-1.15009	6.96888	18.3512	1.84e-05	0.0180426	down
ENSGALG00010000821	LOC100857892	102.113	8.06544	11.0156	4.35781	6.98782	6.04558	-2.79004	4.52775	14.1328	0.00017035	0.063923	down
ENSGALG00010023972	LOC100858381	25.9115	1.72245	2.53509	2.85511	2.42552	2.29216	-1.99042	2.66005	5.64258	0.0175294	0.496771	down
ENSGALG00010021130	LOC100858647	0.51085	0.0820214	0.543234	3.81684	0.173252	1.08878	2.0931	0.106654	4.28221	0.0385133	0.661609	up
ENSGALG00010007547	LOC100858777	2.35559	1.85915	2.92743	0.330592	0.808508	0.114608	-2.49035	0.558111	9.1603	0.00247322	0.238487	down
ENSGALG00010001828	LOC100858869	0.0283806	0.246064	0	0	0	0	-4.68673	-3.26455	4.37737	0.0364192	0.652503	down
ENSGALG00010008525	LOC100858925	0	0	0	0	0.0288753	0.229216	4.61289	-3.31474	4.24256	0.0394226	0.663093	up
ENSGALG00010007576	LOC100859691	0	0.546809	0	0	0	0	-5.64384	-2.74261	5.59623	0.0179992	0.503219	down
ENSGALG00010028890	LOC101747382	0.454089	2.05054	0.754491	0.120215	0.115501	0.487085	-2.16003	-0.480135	5.50297	0.0189842	0.514035	down
ENSGALG00010022531	LOC101747844	0.908178	0.191383	0.181078	0.0601077	0.0866259	0.0859561	-2.40328	-1.68881	4.74649	0.0293581	0.595063	down
ENSGALG00010007958	LOC101747868	12.5158	0.0546809	0	0.180323	0	0.0573041	-5.68379	1.12159	10.0331	0.00153752	0.190705	down
ENSGALG00010002979	LOC101747954	0.0283806	0.273405	0	0	0	0	-4.81766	-3.20243	4.61556	0.0316832	0.613456	down
ENSGALG00010028753	LOC101748017	0.312186	0.519469	0.663952	0.0601077	0	0.229216	-2.36589	-1.48955	4.62666	0.0314788	0.613022	down
ENSGALG00010027582	LOC101748032	4.37061	0.246064	0.392335	0.631131	0.0288753	0.171912	-2.60042	0.0364423	5.20199	0.022561	0.543457	down
ENSGALG00010025763	LOC101749099	0.368947	0	0	0	0	0	-5.12327	-3.06491	4.25609	0.0391099	0.663093	down
ENSGALG00010028486	LOC101749378	97.5724	7.05384	9.68766	14.0351	5.94831	9.42652	-1.96793	4.57649	7.01126	0.00809984	0.39727	down
ENSGALG00010001227	LOC101749664	0.113522	0.355426	0.663952	0	0	0.114608	-3.22781	-1.90375	5.6769	0.0171897	0.490917	down
ENSGALG00010028785	LOC101750757	6.81134	0.164043	0.181078	0.571023	0	0.343824	-2.9782	0.477478	5.07893	0.0242184	0.554919	down
ENSGALG00010019468	LOC101750883	0.170283	0.218724	0	1.50269	0.173252	0.315172	2.31214	-1.16244	4.1853	0.040776	0.668573	up
ENSGALG00010015634	LOC101750973	0	0	0	0.270485	0.0866259	0	5.07524	-3.10715	5.45039	0.019564	0.516901	up
ENSGALG00010012283	LOC101751171	6.61267	0.109362	0.241437	0.210377	0.173252	0.630345	-2.77607	0.463809	5.49804	0.0190378	0.514035	down
ENSGALG00010004384	LOC101751416	0.908178	0.464788	0.120719	0.0601077	0	0.171912	-2.64198	-1.53944	5.04743	0.0246626	0.557685	down
ENSGALG00010002593	LOC101751461	0.227045	0.492128	0.0603593	0	0.0288753	0	-4.27293	-2.37455	7.50415	0.0061557	0.354738	down
ENSGALG00010024578	LOC101751691	0	0	0	0.120215	0	0.0859561	4.29265	-3.45349	4.00358	0.0454038	0.692731	up
ENSGALG00010002909	LOC101752157	0	0.164043	0.120719	0	0	0	-4.77668	-3.24468	4.88115	0.0271516	0.575968	down
ENSGALG00010003296	LOC107049066	0.48247	0.328086	1.50898	0.120215	0.0577506	0.257868	-2.43827	-0.934562	6.17792	0.0129354	0.451895	down
ENSGALG00010002473	LOC107049124	87.4689	11.4557	34.4953	21.3382	0.924009	23.1222	-1.60024	4.89678	4.07879	0.0434247	0.686342	down
ENSGALG00010017525	LOC107049127	0	0.60149	0.362156	0	0	0	-6.4925	-2.19047	10.7842	0.00102369	0.155682	down
ENSGALG00010024583	LOC107049666	40.9532	2.73405	2.44455	1.86334	3.46503	4.8995	-2.16568	3.23185	6.14373	0.0131879	0.45483	down
ENSGALG00010000673	LOC107050532	18.1068	1.285	1.84096	1.5628	1.79027	3.15172	-1.70821	2.21955	3.96307	0.0465088	0.698375	down
ENSGALG00010003064	LOC107050724	42.9398	4.12841	3.1085	6.6419	2.54103	4.9568	-1.83572	3.418	5.20829	0.0224794	0.543457	down
ENSGALG00010025499	LOC107050760	0.0567611	0.0273405	0.120719	0	0	0	-4.33924	-3.44438	4.76558	0.0290343	0.594782	down
ENSGALG00010000230	LOC107051217	0.368947	0.60149	0.181078	0.150269	1.90577	2.8079	2.08235	0.0834304	4.84369	0.0277475	0.583628	up
ENSGALG00010000170	LOC107051372	2.72453	0.0546809	0.120719	0.180323	0	0	-3.9565	-0.813123	6.97702	0.0082563	0.398525	down
ENSGALG00010030044	LOC107052239	0.113522	0	0.120719	0	0	0	-4.52676	-3.36929	4.3436	0.0371483	0.653647	down
ENSGALG00010016891	LOC107052288	99.4739	590.773	429.607	589.115	939.977	1218.11	1.28843	9.33063	5.20709	0.022495	0.543457	up
ENSGALG00010002949	LOC107052718	4.0868	0.874895	24.7171	510.975	7.21882	1.17473	4.03188	6.48732	8.23106	0.00411795	0.30344	up
ENSGALG00010010068	LOC107052823	0.227045	0.109362	0.301796	0	0	0	-5.92587	-2.60196	10.9759	0.000923065	0.147414	down
ENSGALG00010015817	LOC107053589	7.97494	3.7183	7.42419	1.38248	2.07902	1.40395	-1.98173	2.03279	9.74471	0.0017984	0.203983	down
ENSGALG00010014680	LOC107053920	1.67445	1.06628	0.543234	0.510915	0.144376	0.343824	-1.71921	-0.382318	4.29236	0.038284	0.661609	down
ENSGALG00010000509	LOC107055124	0.0567611	0	0.150898	0	0	0	-4.37395	-3.43859	3.96274	0.0465178	0.698375	down
ENSGALG00010009299	LOC107055388	18.8731	2.2966	1.99186	1.92345	1.35714	1.91969	-2.15537	2.25009	7.04074	0.00796762	0.395492	down
ENSGALG00010020373	LOC107056412	47.9632	11.0729	17.3231	11.6909	5.1398	10.6586	-1.49517	4.11528	7.55365	0.00598885	0.35384	down
ENSGALG00010003441	LOC107056776	0	0	0	0.120215	0	0.0859561	4.29264	-3.45349	4.0007	0.0454813	0.6928	up
ENSGALG00010029475	LOC107057183	0.595992	0.300745	0.422515	0.901615	1.41489	3.95398	2.21736	0.393147	7.59809	0.00584302	0.351845	up
ENSGALG00010027338	LOC112529939	1.19198	3.39022	38.8714	2.88517	4.47567	2.8079	-2.15249	3.22247	5.5522	0.0184575	0.509101	down
ENSGALG00010026371	LOC112530276	0.0567611	0.0546809	0	0.150269	0.375379	0.200564	2.60323	-2.33788	4.23856	0.0395156	0.663093	up
ENSGALG00010009685	LOC112530578	0	0.710852	0.754491	0.120215	0.0288753	0	-3.2427	-1.60667	5.0624	0.0244504	0.556387	down
ENSGALG00010014761	LOC112530610	0.113522	0	0.392335	0	0	0	-5.62622	-2.81162	6.89252	0.00865569	0.405143	down
ENSGALG00010005194	LOC112531052	0.312186	0.0273405	0	0	0	0	-5.00541	-3.12509	4.90621	0.0267602	0.573543	down
ENSGALG00010005406	LOC112531231	0.170283	0.0273405	0.120719	0	0	0	-4.94105	-3.17198	6.30928	0.0120108	0.44916	down
ENSGALG00010026876	LOC112532593	0	0	0	0.0601077	0.0866259	0.028652	4.11386	-3.52604	4.4291	0.0353311	0.644747	up
ENSGALG00010007220	LOC112532804	0.283806	2.92543	10.6534	0.180323	0.0288753	0.0573041	-5.71864	1.31363	22.7416	1.85e-06	0.00405272	down
ENSGALG00010028398	LOC112533386	0	0	0	0.270485	0.0866259	0	5.07524	-3.10715	5.45089	0.0195584	0.516901	up
ENSGALG00010021834	LOC112533511	0.283806	0.382767	24.2343	0	0	1.08878	-4.61494	2.20002	7.545	0.0060177	0.35384	down
ENSGALG00010026902	LOC112533526	0.170283	0.273405	0.362156	0.0601077	0	0	-3.57445	-2.30319	6.63583	0.00999477	0.42136	down
ENSGALG00010006963	LOC121106434	1.13522	0.0273405	0	0	0	0.0859561	-3.60545	-1.91285	4.0271	0.0447748	0.692731	down
ENSGALG00010002423	LOC121106436	58.5491	15.6387	6.48862	1.38248	0.664132	6.70458	-3.22182	3.88895	14.675	0.00012773	0.0577086	down
ENSGALG00010024254	LOC121106457	17.3973	1.0116	1.7806	1.29231	0.808508	1.08878	-2.66333	1.97696	8.5666	0.00342387	0.279356	down
ENSGALG00010028161	LOC121106469	285.736	14.8732	38.9016	16.2892	11.2902	16.2171	-2.96197	5.99399	16.4574	4.98e-05	0.0362582	down
ENSGALG00010015642	LOC121106505	0.0567611	0	0	1.05188	0.317628	0	4.33797	-1.7761	7.02189	0.00805191	0.396386	up
ENSGALG00010008100	LOC121106514	1.19198	1.20298	0.754491	0.210377	0.115501	0.315172	-2.28903	-0.539937	7.8114	0.00519178	0.330563	down
ENSGALG00010029475	LOC121106547	0.595992	0.300745	0.422515	0.901615	1.41489	3.95398	2.21736	0.393147	7.59809	0.00584302	0.351845	up
ENSGALG00010028160	LOC121106625	203.744	15.2013	22.0915	12.5324	6.03494	7.67874	-3.20585	5.47175	18.7712	1.47e-05	0.0158536	down
ENSGALG00010028163	LOC121106626	150.303	3.22618	7.33365	5.0791	2.97416	3.55285	-3.79362	4.83873	15.2469	9.43e-05	0.0484294	down
ENSGALG00010028166	LOC121106627	0.170283	0.437448	0	0	0	0	-5.80505	-2.64891	7.94075	0.00483337	0.325556	down
ENSGALG00010029057	LOC121107090	1.33389	1.0116	1.14683	0.360646	0.462005	0.401128	-1.51063	-0.240603	4.072	0.0435996	0.686342	down
ENSGALG00010029475	LOC121107213	0.595992	0.300745	0.422515	0.901615	1.41489	3.95398	2.21736	0.393147	7.59809	0.00584302	0.351845	up
ENSGALG00010028006	LOC121107540	4.48413	0.0546809	0.241437	0.240431	0.288753	0.0859561	-2.91997	-0.066649	5.83271	0.0157309	0.470677	down
ENSGALG00010015650	LOC121108352	0	0	0	0.270485	0.606381	0	6.38996	-2.2845	10.1556	0.00143865	0.186864	up
ENSGALG00010007528	LOC121108492	0	0	0.362156	0	0	0	-5.17476	-3.08194	4.22578	0.0398142	0.663801	down
ENSGALG00010003553	LOC121108996	0.283806	0.136702	0	0	0	0	-5.29834	-2.96325	6.23128	0.0125513	0.451487	down
ENSGALG00010013962	LOC121109331	0.170283	0.0546809	0	0	0	0	-4.43171	-3.38805	4.1465	0.0417207	0.672823	down
ENSGALG00010027447	LOC121109759	3.03672	0.218724	0.120719	0.120215	0.404254	0.114608	-2.34743	-0.461538	4.32953	0.0374565	0.655924	down
ENSGALG00010007058	LOC121110149	0.227045	0.109362	0	0	0	0	-4.98625	-3.13045	5.38198	0.0203457	0.524669	down
ENSGALG00010017350	LOC121110173	0.0851417	0	0.120719	0	0	0	-4.3528	-3.44239	4.0034	0.0454085	0.692731	down
ENSGALG00010004718	LOC121110328	0.170283	0.164043	0.0905389	0	0	0	-5.32794	-2.95514	8.35807	0.00383977	0.292055	down
ENSGALG00010008564	LOC121110626	0	0.0273405	0.241437	0	0	0	-4.74259	-3.28707	4.3372	0.0372882	0.6545	down
ENSGALG00010025455	LOC121111678	1.0217	0.902236	5.3418	0.631131	0.288753	0.830909	-2.11416	0.671793	5.95844	0.014647	0.46309	down
ENSGALG00010000114	LOC121112479	0.709514	0.0273405	0	0	0	0	-6.09898	-2.4674	7.81497	0.00518152	0.330563	down
ENSGALG00010000108	LOC121112483	1.61769	0.0820214	1.05629	0.0601077	0	0	-5.34211	-0.91133	15.474	8.36e-05	0.0459578	down
ENSGALG00010008100	LOC121113114	1.19198	1.20298	0.754491	0.210377	0.115501	0.315172	-2.28903	-0.539937	7.8114	0.00519178	0.330563	down
ENSGALG00010010952	LOC124416954	46.3455	2.05054	2.59545	0.601077	2.6854	0.343824	-3.76135	3.18957	12.2928	0.000454711	0.110451	down
ENSGALG00010024951	LOC124417104	0	0	0.81485	0	0	0	-6.32533	-2.35617	7.22449	0.00719155	0.372608	down
ENSGALG00010015873	LOC124417239	0	0	0	0.480861	0	0	5.4704	-2.88587	5.0653	0.0244095	0.556387	up
ENSGALG00010002468	LOC124417248	0.227045	0.0273405	0.271617	0	0	0.028652	-3.79221	-2.73159	5.12915	0.0235272	0.549109	down
ENSGALG00010005028	LOC124417688	0	0	0	0.240431	0	0.114608	5.04448	-3.11535	5.49856	0.0190321	0.514035	up
ENSGALG00010005745	LOC124418369	0.312186	0.0546809	0	0	0	0	-5.11189	-3.06841	5.38953	0.0202579	0.524199	down
ENSGALG00010029562	LOC395551	14.5309	1.25766	0.995928	1.74312	0.924009	0.716301	-2.30639	1.7647	6.27602	0.0122383	0.449534	down
ENSGALG00010008265	LOC396098	36.9515	0.656171	0.81485	1.71307	0.288753	1.26069	-3.57062	2.79624	9.28123	0.00231514	0.229739	down
ENSGALG00010021779	LOC415414	9.1953	10.034	73.4572	4.14743	11.7522	13.2372	-1.7219	4.39053	5.90997	0.0150555	0.465029	down
ENSGALG00010019498	LOC415478	1.07846	0.820214	4.07425	0.300538	0.288753	0.515737	-2.47495	0.335725	8.41654	0.00371824	0.287732	down
ENSGALG00010023981	LOC415756	18.646	3.08947	2.77653	3.33598	1.93464	2.92251	-1.58641	2.45349	4.62103	0.0315823	0.613451	down
ENSGALG00010008013	LOC415852	2.07178	1.39436	1.3279	0.330592	0.577506	0.487085	-1.77114	0.126282	5.79349	0.0160856	0.474999	down
ENSGALG00010027400	LOC415939	0.652753	0.136702	10.5629	1.11199	0.952885	0.28652	-2.33264	1.28059	4.32268	0.0376076	0.65625	down
ENSGALG00010019696	LOC416086	1.0217	3.11681	1.20719	4.77856	11.0304	7.13436	2.12267	2.26115	10.1935	0.00140939	0.186188	up
ENSGALG00010006948	LOC416696	0.312186	1.0116	4.10443	0.0901615	0.462005	0.028652	-3.21174	0.120795	8.44096	0.00366862	0.287732	down
ENSGALG00010017450	LOC416755	57.4423	5.63214	1.69006	5.71023	2.16565	5.10006	-2.32559	3.68745	6.88684	0.00868326	0.405143	down
ENSGALG00010028489	LOC417192	15.0985	1.285	2.05222	1.5628	1.70364	1.46125	-1.95681	1.96658	5.56155	0.0183592	0.509101	down
ENSGALG00010001839	LOC418667	14.9849	0.710852	2.02204	1.23221	1.15501	1.17473	-2.31195	1.84648	6.62777	0.0100401	0.42136	down
ENSGALG00010023069	LOC419242	22.8464	24.7431	60.9025	8.95604	16.3434	23.7812	-1.17883	4.73756	6.23141	0.0125503	0.451487	down
ENSGALG00010015192	LOC419333	8.25874	0.355426	0.301796	0.360646	0.49088	0.42978	-2.77644	0.806106	6.67913	0.00975481	0.417351	down
ENSGALG00010020254	LOC419409	62.8346	114.584	90.6295	120.846	533.529	369.497	1.94623	7.76329	18.1819	2.01e-05	0.0185851	up
ENSGALG00010015863	LOC420716	3.26377	4.56586	11.6493	2.46441	2.71428	3.09442	-1.27136	2.24846	3.87039	0.0491451	0.710293	down
ENSGALG00010008042	LOC421965	3.97328	7.21788	0.422515	8.80577	53.8813	10.8305	2.73072	3.86022	10.6489	0.00110137	0.157468	up
ENSGALG00010012096	LOC422320	63.9982	63.1838	325.85	92.7161	60.7536	74.438	-1.04964	6.85586	4.11984	0.0423832	0.678071	down
ENSGALG00010005138	LOC422654	0	0	0	0.300538	0	0.114608	5.26357	-2.99895	6.01651	0.0141727	0.457372	up
ENSGALG00010016735	LOC422895	30.3672	43.7448	65.2182	75.1947	290.89	72.1172	1.66492	6.61732	11.2933	0.000777892	0.139644	up
ENSGALG00010016603	LOC422901	41.833	45.5219	52.4824	33.4199	609.644	153.546	2.54082	7.32253	14.0697	0.000176155	0.063923	up
ENSGALG00010020478	LOC423229	0	0.0546809	0.0301796	0.330592	0	0.773605	3.50215	-1.98696	5.31534	0.0211385	0.533045	up
ENSGALG00010018145	LOC424199	1.87312	0.820214	3.92335	0.450808	0.606381	0.515737	-2.09897	0.533494	6.97764	0.00825344	0.398525	down
ENSGALG00010011974	LOC426220	0.0567611	1.12096	0.603593	1.38248	3.26291	4.21185	2.30966	0.871169	6.78112	0.00921272	0.409797	up
ENSGALG00010010859	LOC426385	9.02502	4.15575	17.4438	4.77856	3.00303	1.89103	-1.70124	2.78407	6.81804	0.00902416	0.408252	down
ENSGALG00010028542	LOC426913	1.53255	0	0	0.0601077	0	0	-4.46586	-1.63206	5.23567	0.0221283	0.542755	down
ENSGALG00010007550	LOC427369	0	0	0	0.0300538	0	0.200564	4.44756	-3.38514	4.0073	0.0453036	0.692731	up
ENSGALG00010022077	LOC427595	0	0.164043	0.120719	0	0	0	-4.77668	-3.24468	4.88115	0.0271515	0.575968	down
ENSGALG00010011654	LOC427973	0.595992	0.164043	0	0	0	0	-6.13768	-2.43709	9.023	0.00266603	0.25094	down
ENSGALG00010005190	LOC428525	5.70449	1.72245	2.17293	0.661184	0.49088	1.63317	-1.80198	1.08255	5.5556	0.0184217	0.509101	down
ENSGALG00010022789	LOC428824	0.113522	0.109362	0.0603593	0	0	0	-4.7616	-3.2481	6.30463	0.0120423	0.44916	down
ENSGALG00010021994	LOC428967	0.48247	0.0546809	0	0	0	0	-5.64932	-2.76035	6.80914	0.00906923	0.40893	down
ENSGALG00010005467	LOC429518	34.823	5.05799	3.22922	5.98071	3.11853	4.75624	-1.64129	3.24477	4.89617	0.0269163	0.574059	down
ENSGALG00010012477	LOC430496	0.170283	0.218724	0.422515	1.44258	0.952885	3.26633	2.74949	0.170476	10.9415	0.000940315	0.148543	up
ENSGALG00010005585	LOC431250	3.68947	0.57415	1.90132	0.120215	0.635256	0.687649	-2.0916	0.416585	5.60993	0.0178589	0.501783	down
ENSGALG00010028868	LOC431321	0	0	0	0.3907	0	0	5.17828	-3.05037	4.36062	0.036779	0.652503	up
ENSGALG00010028537	LOC431322	0	0	0	0.150269	0	0.114608	4.63734	-3.30954	4.64997	0.0310541	0.60948	up
ENSGALG00010005876	LOC769098	0.0567611	0	0.211257	0	0	0	-4.7329	-3.28881	4.53809	0.0331485	0.626985	down
ENSGALG00010028552	LOC769139	1.92988	1.12096	3.28958	47.6053	0.462005	3.72476	2.96471	3.25624	7.97856	0.00473346	0.32219	up
ENSGALG00010016555	LOC769267	0	0.0820214	0	0.811454	1.61702	0.028652	4.75494	-1.03953	11.2036	0.000816382	0.142962	up
ENSGALG00010004420	LOC769729	28.267	8.96767	8.42012	8.38502	6.35256	4.67028	-1.23456	3.44326	4.76676	0.0290144	0.594782	down
ENSGALG00010000705	LOC769743	0	1.4217	0.754491	0.180323	0.115501	0.0573041	-2.58878	-1.06136	4.54719	0.0329728	0.626455	down
ENSGALG00010004479	LOC770026	9.36559	0.0546809	0.181078	0.961723	0.231002	0.171912	-2.81356	0.904844	4.72773	0.02968	0.596505	down
ENSGALG00010018616	LOC770705	18.05	74.0653	4.85892	143.717	219.221	3.43824	1.97999	6.28401	4.45988	0.0347	0.639669	up
ENSGALG00010017814	LOC771069	6.1302	5.85086	7.18275	23.8627	9.78872	7.47818	1.07854	3.33184	3.96683	0.0464052	0.698375	up
ENSGALG00010020424	LOC771560	0.397328	3.00745	0.784671	0	0.202127	0.14326	-3.5199	-0.307965	10.7298	0.00105421	0.155682	down
ENSGALG00010016441	LOC772096	0.0851417	0.355426	0.241437	0.991777	8.63371	0.0573041	3.85854	0.8814	9.89616	0.00165624	0.196918	up
ENSGALG00010023187	LOC772158	0.0567611	0.109362	0.0603593	0	0	0	-4.4536	-3.38452	5.41101	0.0200101	0.521925	down
ENSGALG00010002136	LOC776173	23.045	2.10522	2.92743	3.18571	1.06839	2.7506	-2.01769	2.55315	5.97984	0.0144703	0.459786	down
ENSGALG00010021601	LPAR5	22.222	0.820214	0.724311	1.44258	0.924009	0.888213	-2.86142	2.17944	7.66122	0.00564205	0.343541	down
ENSGALG00010029565	LPO	0.340567	0	0	0	0	0	-5.01132	-3.1233	4.03498	0.0445663	0.692554	down
ENSGALG00010014995	LRAT	0	0.191383	0.0603593	0.420754	0.49088	0.687649	2.61211	-1.45516	5.91216	0.0150367	0.465029	up
ENSGALG00010027216	LRG1	30.5091	3.90969	4.55713	4.14743	1.67477	3.66746	-2.05101	3.01602	7.54248	0.00602612	0.35384	down
ENSGALG00010023852	LRRC39	1.87312	2.18724	11.6493	1.32237	1.06839	1.77643	-1.97221	1.78706	6.32942	0.0118751	0.448593	down
ENSGALG00010020562	LRRN1	9.84806	10.198	5.46251	29.573	20.0972	13.8962	1.3196	3.89182	8.18435	0.00422533	0.306229	up
ENSGALG00010018516	LRRN4	9.11016	7.43661	5.73413	14.9368	15.5638	14.5839	1.01532	3.49424	4.92819	0.026422	0.56996	up
ENSGALG00010024605	LSP1P1	249.181	48.8301	85.0764	64.6157	51.1959	74.6672	-1.02157	6.57823	5.24706	0.0219839	0.541599	down
ENSGALG00010007719	LTBP1	90.4772	139.6	56.617	156.19	600.288	118.333	1.65534	7.61896	9.77335	0.00177059	0.203838	up
ENSGALG00010010896	LY86	31.0767	15.7755	67.1799	12.0516	20.617	18.0508	-1.20111	4.80833	6.19643	0.0128008	0.451895	down
ENSGALG00010003869	LY96	39.449	1.33968	2.71617	5.25942	2.85865	3.66746	-1.88784	3.20415	4.41507	0.0356227	0.64636	down
ENSGALG00010015820	LYGL	37.4907	0.902236	1.4788	1.26226	1.21276	1.40395	-3.35363	2.86836	10.4205	0.00124625	0.175955	down
ENSGALG00010007947	LYPD2	9.62101	2.05054	27.2522	1.08194	5.1398	3.89668	-1.978	3.082	6.0971	0.0135404	0.456242	down
ENSGALG00010007188	MAB21L1	0.425709	0.164043	0.0603593	0	0	0.0573041	-3.27511	-2.50755	4.64112	0.0312146	0.611567	down
ENSGALG00010024962	MAB21L4	0.624372	1.1483	0.0603593	3.5163	2.71428	2.55003	2.27353	0.859156	7.30671	0.00686976	0.365089	up
ENSGALG00010021761	MAFB	123.654	18.4548	21.3068	20.7371	18.3069	29.1105	-1.2673	5.26585	5.00592	0.0252608	0.561886	down
ENSGALG00010002883	MAP3K15	9.84806	7.84671	48.4685	3.75673	6.29481	5.32928	-2.14988	3.8113	10.7822	0.00102482	0.155682	down
ENSGALG00010027335	MAST3	50.0066	11.4557	7.96742	12.3822	6.61244	10.6872	-1.23238	4.04079	4.25346	0.0391704	0.663093	down
ENSGALG00010011628	MATN2	37.4623	52.7398	15.7236	60.6186	80.0134	80.0251	1.07553	5.76149	8.41604	0.00371924	0.287732	up
ENSGALG00010028179	MCM2	21.257	7.68267	15.7538	8.2047	6.12156	7.90796	-1.02977	3.49263	4.16286	0.0413196	0.670945	down
ENSGALG00010007916	MCM3	12.8564	9.4598	15.4218	8.29486	3.95591	5.30063	-1.13379	3.21886	4.84743	0.0276873	0.582905	down
ENSGALG00010020811	MCOLN2	8.59931	0.929576	4.16479	0.721292	1.47264	1.71912	-1.81649	1.59058	5.27437	0.0216416	0.538418	down
ENSGALG00010013149	MCTP1	15.8931	13.3968	10.1404	256.329	27.6914	10.3434	2.87495	5.77563	13.6142	0.000224479	0.0745658	up
ENSGALG00010016312	MECR	59.7979	16.1309	15.4218	17.4012	13.8313	13.2659	-1.03952	4.50017	4.47425	0.0344092	0.639518	down
ENSGALG00010001114	MED12L	15.4674	8.88565	40.0484	8.89594	9.09572	9.62708	-1.26417	3.97026	5.46034	0.0194528	0.516373	down
ENSGALG00010017240	MELTF	16.8581	19.8765	9.47641	55.0887	118.937	37.9926	2.22746	5.44422	25.7583	3.87e-07	0.00145693	up
ENSGALG00010006037	METTL21EP	0	0.109362	0.181078	0	0	0	-4.82311	-3.23379	4.93695	0.0262884	0.56996	down
ENSGALG00010014388	MFNG	12.7145	1.85915	1.96168	2.58463	1.81914	0.945517	-1.62289	1.885	4.1282	0.0421743	0.677126	down
ENSGALG00010009259	MGAT4D	63.4589	105.507	90.6596	127.879	204.033	223.228	1.0916	7.08687	12.7136	0.000363005	0.105132	up
ENSGALG00010028364	MHM2	1.44741	0.136702	0	0	0	0.0573041	-4.54375	-1.59674	7.29489	0.00691511	0.365837	down
ENSGALG00010023154	MIR107	0.0851417	0.164043	0.0905389	0	0	0	-5.01559	-3.12371	7.13979	0.0075392	0.383578	down
ENSGALG00010026670	MIR12255	0	0	0	0.0300538	0.0577506	0.114608	4.29526	-3.45325	4.81615	0.0281943	0.587444	up
ENSGALG00010020895	MIR147-1	25.656	0.847555	1.38826	1.26226	0.635256	0.544389	-3.50947	2.34561	11.4331	0.000721487	0.139644	down
ENSGALG00010021590	MIR1598	0.113522	0	0.120719	0	0	0	-4.52676	-3.36929	4.34321	0.0371568	0.653647	down
ENSGALG00010016365	MIR6614	0.0567611	0.164043	0.0603593	0	0	0	-4.74681	-3.25182	6.0308	0.0140584	0.45634	down
ENSGALG00010026677	MIR6663	0.0851417	0.109362	0	0	0	0	-4.22569	-3.46552	3.89318	0.0484826	0.707671	down
ENSGALG00010015888	MIR6700	0.312186	0.464788	0	0.150269	3.40728	0.372476	2.39889	-0.216824	4.0286	0.0447349	0.692731	up
ENSGALG00010002750	MKI67	17.3405	3.3082	30.1796	4.11738	1.76139	3.69611	-2.4651	3.36929	12.4045	0.000428296	0.110451	down
ENSGALG00010001385	MME	4.39899	5.38607	1.41844	29.9937	6.78569	2.89386	1.82274	3.07479	5.81465	0.0158932	0.472922	up
ENSGALG00010006203	MMR1L4	67.9998	12.7407	5.82467	10.2784	9.4711	11.5181	-1.46359	4.28924	5.05198	0.0245978	0.557508	down
ENSGALG00010015919	MOBP	37.0083	54.2435	149.268	34.2313	48.626	31.2021	-1.10609	5.91275	6.05973	0.0138299	0.45634	down
ENSGALG00010001729	MOG	9.11016	6.0149	10.8647	2.43436	4.18692	3.43824	-1.38068	2.61394	5.85261	0.015554	0.468929	down
ENSGALG00010003018	MOGAT2	0	0	0	0.0601077	0.0577506	0.28652	5.24231	-3.00562	7.2252	0.00718873	0.372608	up
ENSGALG00010026061	MPEG1	289.113	16.6503	9.83856	44.0289	12.8206	40.3707	-1.71145	6.09066	4.07133	0.043617	0.686342	down
ENSGALG00010022270	MRGPRH	5.39231	0	0.301796	0.150269	0.0577506	0.171912	-3.87983	0.0922985	7.91532	0.0049018	0.326642	down
ENSGALG00010020373	MS4A4A	47.9632	11.0729	17.3231	11.6909	5.1398	10.6586	-1.49517	4.11528	7.55365	0.00598885	0.35384	down
ENSGALG00010002693	MSC	11.4374	4.89394	5.94539	1.50269	3.20516	2.97981	-1.53275	2.3407	6.08818	0.0136089	0.45634	down
ENSGALG00010027291	MST1	138.185	16.2402	8.96335	16.7099	11.6079	25.8728	-1.59704	5.17	5.0619	0.0244574	0.556387	down
ENSGALG00010009056	MTNR1B	0	0	0	0	0.0577506	0.229216	4.76813	-3.24612	4.73195	0.0296073	0.596229	up
ENSGALG00010023666	MUC1	56.08	27.1491	18.9528	10.3686	15.3039	9.799	-1.51411	4.52114	11.8464	0.000577717	0.129214	down
ENSGALG00010017600	MXD4	88.2636	111.412	420.372	73.6319	97.2231	90.9416	-1.28663	7.23028	7.05115	0.00792142	0.395492	down
ENSGALG00010029271	MYL10	0	0	0	0.240431	0	0.114608	5.04448	-3.11535	5.50036	0.0190126	0.514035	up
ENSGALG00010025568	MYL3	0	0	0.0905389	0.120215	0.115501	0.687649	3.17061	-2.15082	4.72601	0.0297097	0.596571	up
ENSGALG00010028548	MYO1F	182.913	11.319	10.8647	19.2345	9.29784	14.7271	-2.2507	5.36234	8.20873	0.00416892	0.304776	down
ENSGALG00010025377	MYO1G	68.9932	4.56586	7.12239	10.038	3.32066	5.35793	-2.11989	4.04623	7.12626	0.0075963	0.384754	down
ENSGALG00010005447	MYO3A	0.0567611	0.0546809	0.181078	0	0	0	-4.83459	-3.23006	6.10997	0.0134421	0.456242	down
ENSGALG00010023996	MYO7B	4.25709	3.99171	4.25533	0.661184	0.98176	1.11743	-2.18311	1.38458	11.0534	0.000885244	0.147414	down
ENSGALG00010001347	MYOM1	1.9015	3.39022	4.16479	0	1.06839	0.744953	-2.36877	0.967378	6.02262	0.0141237	0.456443	down
ENSGALG00010015610	MYOT	4.25709	1.85915	7.60527	1.47264	1.35714	1.4326	-1.72151	1.63321	6.18742	0.0128662	0.451895	down
ENSGALG00010002390	MYT1L	0.170283	0.273405	0	0	0	0	-5.36518	-2.91934	6.51377	0.0107042	0.431148	down
ENSGALG00010004146	NAAA	67.9147	8.1748	5.76431	10.579	5.34193	10.7732	-1.62368	4.17005	5.14422	0.0233239	0.548292	down
ENSGALG00010013648	NAV3	21.4841	10.8268	3.68192	5.89055	4.36017	4.67028	-1.26303	3.08258	4.32209	0.0376208	0.65625	down
ENSGALG00010029377	NCF1C	47.7645	1.4217	2.11257	3.75673	1.87689	4.09724	-2.40529	3.34362	6.26153	0.0123387	0.450696	down
ENSGALG00010011503	NCF2	12.0901	0.328086	0.543234	0.991777	0.173252	1.66182	-2.21475	1.41486	4.00791	0.0452872	0.692731	down
ENSGALG00010014840	NCF4	20.0651	1.1483	2.53509	2.88517	1.47264	2.34947	-1.83298	2.35342	4.6285	0.031445	0.612893	down
ENSGALG00010025685	NCKAP1L	100.297	7.79203	6.6697	13.7647	5.34193	12.2344	-1.88271	4.59709	5.89119	0.0152168	0.465153	down
ENSGALG00010009749	NDRG1	670.377	771.247	3593.19	988.891	555.965	574.588	-1.30598	10.25	3.90165	0.0482386	0.707671	down
ENSGALG00010003898	NDST4	2.80968	0.273405	0.0905389	0	0	0.171912	-4.13063	-0.707273	8.69625	0.00318865	0.272847	down
ENSGALG00010013749	NELL2	6.58429	11.8658	8.05796	30.0839	19.924	10.8305	1.19601	3.8665	6.1014	0.0135075	0.456242	up
ENSGALG00010022942	NEU2	1.61769	0.546809	0.150898	0.180323	0.231002	0.171912	-1.95458	-0.891358	4.13752	0.0419426	0.673886	down
ENSGALG00010027701	NHLH1	1.07846	1.06628	0.362156	3.09555	2.07902	3.49555	1.78412	0.928531	6.28555	0.0121726	0.449313	up
ENSGALG00010018484	NLGN1	0.198664	0.328086	0.181078	0	0.0577506	0.0573041	-2.49694	-2.35499	4.00411	0.0453894	0.692731	down
ENSGALG00010018372	NLGN3	4.54089	7.95608	7.60527	8.56534	38.1154	11.117	1.54576	3.7288	6.87072	0.00876194	0.405143	up
ENSGALG00010022005	NLRC5	75.4072	10.4441	7.45437	16.2291	8.02733	5.81636	-1.63328	4.35648	5.46122	0.0194431	0.516373	down
ENSGALG00010013308	NMU	0.170283	0	0.120719	0	0	0	-4.82181	-3.23349	4.93775	0.0262762	0.56996	down
ENSGALG00010029552	NOS2	342.724	18.3181	21.6388	54.2472	29.2218	32.4054	-1.72572	6.36771	5.02838	0.0249352	0.559099	down
ENSGALG00010005345	NOX3	0.227045	0.492128	0.663952	0	0	0.0573041	-4.37141	-1.73941	11.3312	0.000762139	0.139644	down
ENSGALG00010017635	NPPC	4.42737	3.66362	6.6697	13.975	7.94071	13.4665	1.22696	3.06808	5.41259	0.019992	0.521925	up
ENSGALG00010029556	NPTX1	1.44741	1.17564	0.543234	1.53275	8.48934	1.34665	1.88836	1.33679	5.20485	0.0225239	0.543457	up
ENSGALG00010002375	NPY	6.47077	26.1101	3.4103	36.5755	15.3617	46.0152	1.45293	4.45941	5.77733	0.0162342	0.478556	up
ENSGALG00010012291	NR5A2	4.9666	10.1433	2.98778	10.7893	29.7127	10.0282	1.5214	3.53479	6.56144	0.0104212	0.42676	up
ENSGALG00010010942	NRN1	0.595992	0.656171	1.69006	0.540969	0.231002	0.0573041	-1.85296	-0.528604	4.04696	0.044251	0.6894	down
ENSGALG00010026008	NRP2	184.786	66.2186	41.0443	63.2032	37.4801	39.5398	-1.06022	6.16305	5.87668	0.0153427	0.465849	down
ENSGALG00010004224	NT5E	12.3172	3.22618	2.71617	9.67734	25.3814	21.8328	1.6519	3.65767	7.1846	0.00735317	0.378379	up
ENSGALG00010021222	NTN4L	27.8413	9.5965	12.9169	7.00254	8.60484	6.67592	-1.1778	3.60776	5.36637	0.0205287	0.525377	down
ENSGALG00010021510	NTSR1	7.1519	2.67937	1.69006	2.37425	0.952885	0.372476	-1.63924	1.36798	4.17621	0.0409953	0.670266	down
ENSGALG00010025849	OBSCN	8.14522	8.91299	20.4618	7.39324	6.81457	2.26351	-1.21023	3.19989	4.02551	0.044817	0.692731	down
ENSGALG00010010403	OFCC1	0.113522	0	0.694132	0.0601077	0	0	-3.62061	-2.29541	4.15944	0.0414032	0.670945	down
ENSGALG00010029545	OMG	23.8113	1.0116	2.02204	2.01361	1.53039	1.89103	-2.30378	2.43604	6.43143	0.0112118	0.441246	down
ENSGALG00010003349	OR51M1	0.227045	0.0273405	0	0	0	0	-4.60387	-3.31625	4.19003	0.0406624	0.668056	down
ENSGALG00010029679	OTOP2	18.05	25.5087	186.239	21.7289	40.05	29.0818	-1.38848	5.78463	4.50689	0.0337586	0.631828	down
ENSGALG00010023773	OVOA	3.68947	5.38607	5.04	63.9546	6.41031	1.94834	2.32302	3.83245	7.3234	0.00680626	0.365089	up
ENSGALG00010023042	OVSTL	139.945	84.0993	160.435	58.1542	21.6853	48.4506	-1.62168	6.42627	19.9848	7.81e-06	0.0120034	down
ENSGALG00010022145	P2RX2	4.11518	6.26097	1.14683	20.4366	9.00909	5.18602	1.59944	2.94064	5.61996	0.017757	0.500163	up
ENSGALG00010029739	P2RX5	24.1802	5.68682	9.9291	4.74851	4.59117	4.69893	-1.51177	3.17729	6.74606	0.0093955	0.412927	down
ENSGALG00010001118	P2RY12	8.37227	0.628831	0.0603593	0.841507	0.404254	0.229216	-2.60513	0.847776	5.06263	0.0244471	0.556387	down
ENSGALG00010001117	P2RY13	27.0467	2.78873	2.56527	3.60646	2.8009	3.00846	-1.78031	2.80499	5.09556	0.0239872	0.554021	down
ENSGALG00010002807	P2RY6	54.6894	6.17895	5.22108	7.814	5.11093	7.22031	-1.71633	3.84151	5.69147	0.0170476	0.490192	down
ENSGALG00010001786	P2RY8	74.499	7.98342	6.48862	5.10915	5.42855	8.28044	-2.23982	4.16257	9.33454	0.00224875	0.227799	down
ENSGALG00010017579	P3H2	8.37227	9.35044	5.49269	9.13637	24.2841	15.73	1.1001	3.60579	4.79766	0.0284984	0.590081	up
ENSGALG00010026124	PACSIN1	15.4958	15.3653	8.42012	8.56534	56.5378	24.5834	1.22493	4.44592	4.90192	0.0268269	0.573555	up
ENSGALG00010013301	PARVB	60.0533	14.9006	6.85078	12.0516	3.81154	12.2344	-1.55381	4.18469	5.64066	0.0175486	0.496771	down
ENSGALG00010023271	PATL2	5.36393	0.57415	1.65988	0.751346	0.606381	0.773605	-1.84165	0.74961	4.92295	0.0265022	0.570107	down
ENSGALG00010001212	PAX5	6.55591	0.0273405	0.0603593	0.0300538	0.0288753	0.0573041	-5.70615	0.236186	12.9718	0.000316213	0.0961077	down
ENSGALG00010023642	PAX6	0.823036	0	0.0603593	0	0	0	-6.36391	-2.28408	9.07118	0.00259669	0.245436	down
ENSGALG00010004755	PAX9	0	0.492128	0.181078	0	0	0	-5.9704	-2.55231	8.43297	0.00368477	0.287732	down
ENSGALG00010028099	PCASP2	44.1034	2.81607	3.59138	5.68017	2.4544	3.20903	-2.1607	3.36459	6.62689	0.0100451	0.42136	down
ENSGALG00010013312	PDCD1LG2	18.3906	1.31234	2.11257	2.52452	0.808508	2.03429	-2.0372	2.18926	5.42559	0.0198437	0.521243	down
ENSGALG00010016406	PDILT	0	0.191383	3.19904	0	0.115501	0.28652	-3.11707	-0.495156	4.52763	0.0333518	0.628384	down
ENSGALG00010003972	PENK	6.81134	4.78458	190.615	19.2345	14.1489	9.88495	-2.30024	5.41533	6.05746	0.0138477	0.45634	down
ENSGALG00010025047	PER2	50.5174	73.4365	116.735	150.179	411.155	123.548	1.51222	7.29297	10.9882	0.000916932	0.147414	up
ENSGALG00010006794	PERPA	53.3838	120.872	119.179	143.357	278.416	188.702	1.05649	7.24467	8.36009	0.00383552	0.292055	up
ENSGALG00010004108	PERPB	68.085	87.0247	92.4704	91.4839	262.707	197.527	1.15816	7.06829	10.4558	0.00122263	0.173706	up
ENSGALG00010003811	PGLYRP2	10.7279	7.87406	12.766	2.85511	3.49391	7.44953	-1.21178	2.92986	4.66067	0.0308611	0.608003	down
ENSGALG00010013385	PGRMC1	232.267	385.227	229.245	530.6	696.616	546.05	1.07385	8.77071	8.19083	0.00421027	0.306229	up
ENSGALG00010010146	PHACTR1	9.84806	15.7755	19.4055	6.10093	6.32369	6.61862	-1.25868	3.43292	6.69228	0.00968311	0.417051	down
ENSGALG00010010898	PHF24	0	0	0	0.180323	0.0577506	0	4.51094	-3.3725	4.25774	0.0390718	0.663093	up
ENSGALG00010013380	PHGDH	4.90984	9.4598	215.905	11.2702	27.7492	25.0419	-1.91069	5.67508	4.30984	0.0378925	0.658221	down
ENSGALG00010015182	PHYKPL	9.16692	18.2361	11.9511	19.2044	43.6594	22.2913	1.13013	4.3886	6.56778	0.0103841	0.42676	up
ENSGALG00010029365	PIK3R5	79.0399	5.71416	4.7382	10.1883	4.59117	7.7074	-1.99872	4.21509	6.19994	0.0127755	0.451895	down
ENSGALG00010011538	PINLYP	36.9515	3.22618	4.10443	5.59001	2.39665	3.92533	-1.90353	3.22744	5.90548	0.0150939	0.465029	down
ENSGALG00010003740	PITX2	0.595992	0.109362	0.120719	0.0901615	0	0	-3.08448	-2.24884	4.44937	0.0349141	0.642795	down
ENSGALG00010007934	PKHD1	7.46409	11.647	6.60934	0.691238	1.03951	2.8079	-2.50819	2.34392	13.9792	0.000184841	0.064634	down
ENSGALG00010020717	PLA2G5	4.8247	0.0273405	0.0301796	0.0601077	0.0288753	0	-5.61522	-0.181078	11.3834	0.000741045	0.139644	down
ENSGALG00010003240	PLACL2	81.1684	2.62469	5.76431	3.69662	1.81914	4.75624	-3.13491	4.0524	11.6858	0.000629779	0.13296	down
ENSGALG00010023305	PLCB2	50.9431	14.5725	14.3957	13.4942	6.93007	9.97091	-1.40568	4.1989	7.34928	0.00670896	0.365089	down
ENSGALG00010015218	PLCL1	6.55591	6.72576	5.76431	13.7045	26.9695	11.4322	1.46488	3.58661	8.65253	0.00326607	0.27737	up
ENSGALG00010002601	PLCXD1	76.2018	18.5915	56.2247	19.2645	24.1686	28.4801	-1.09094	5.22806	6.22056	0.0126275	0.451895	down
ENSGALG00010019994	PLD4	10.8698	0.437448	0.482874	0.841507	0	1.11743	-2.61029	1.21976	4.39222	0.0361033	0.649156	down
ENSGALG00010017831	PLEK	62.6927	7.0265	10.4422	9.85766	4.33129	6.47536	-1.96738	4.0693	8.38706	0.00377901	0.290367	down
ENSGALG00010019123	PLEKHO2	139.888	20.0406	29.1535	28.461	16.7765	22.1767	-1.49751	5.41473	7.26637	0.00702575	0.368963	down
ENSGALG00010024123	PLPPR4	3.91652	2.73405	42.4929	0.120215	2.07902	3.63881	-3.13754	3.26046	8.88946	0.00286821	0.26232	down
ENSGALG00010009024	PMAIP1	16.9432	1.91383	2.44455	2.3442	1.73252	1.57586	-1.91277	2.18076	5.79858	0.0160391	0.474247	down
ENSGALG00010024380	PNMT	0.567611	0.109362	0.301796	0	0.0577506	0	-3.83319	-2.11002	7.37	0.00663208	0.365089	down
ENSGALG00010010851	PNOC	0	0	0	0.0300538	0.115501	0.0573041	4.32057	-3.44826	4.81171	0.028267	0.587444	up
ENSGALG00010010556	POMC	0.113522	0	1.87114	0	0	0	-7.5959	-1.33086	14.0748	0.000175685	0.063923	down
ENSGALG00010025168	POPDC2	8.88312	6.39767	5.76431	1.92345	3.20516	2.7506	-1.41377	2.28838	5.90592	0.0150901	0.465029	down
ENSGALG00010024981	PPY	0	0	0	0.0601077	0.0577506	0.0859561	4.30335	-3.45167	5.06647	0.024393	0.556387	up
ENSGALG00010028074	PRAM1	18.3622	1.12096	1.35808	2.37425	1.61702	1.83373	-1.83775	2.16242	4.26503	0.0389045	0.663093	down
ENSGALG00010007811	PRCP	143.946	28.5981	19.7677	31.4664	8.74921	24.2396	-1.59214	5.40861	6.78106	0.00921304	0.409797	down
ENSGALG00010002796	PRDM8	2.49749	0.300745	0.84503	0.0901615	0.49088	0	-2.59045	-0.382604	5.25125	0.0219311	0.541599	down
ENSGALG00010023974	PREX1	121.043	17.0605	10.0498	20.4366	15.6793	20.6581	-1.38236	5.08594	4.5128	0.0336422	0.631319	down
ENSGALG00010018355	PRKCB	104.213	5.96022	7.30347	8.6555	5.31305	6.79053	-2.50248	4.5204	9.74064	0.00180238	0.203983	down
ENSGALG00010001901	PRPS2	2.83806	1.94117	2.98778	32.3379	6.41031	1.66182	2.34468	3.00083	8.45003	0.00365037	0.287732	up
ENSGALG00010024609	PRR33	0.198664	0.273405	0.181078	0	0	0	-5.93863	-2.58107	11.5145	0.000690554	0.138105	down
ENSGALG00010015533	PSAT1	12.6861	14.2444	9.32551	27.9501	91.9967	43.2932	2.19384	5.07337	24.982	5.79e-07	0.00186744	up
ENSGALG00010024045	PSTPIP1	48.4456	4.70256	3.53102	8.53529	5.16868	5.38658	-1.56907	3.65532	4.16242	0.0413302	0.670945	down
ENSGALG00010012108	PSTPIP2	47.9064	1.25766	0.905389	1.68301	0.462005	1.63317	-3.73757	3.16256	11.0193	0.000901702	0.147414	down
ENSGALG00010012873	PTAFR	63.2319	6.64373	6.5188	9.70739	7.42095	11.69	-1.40972	4.12791	4.07616	0.0434925	0.686342	down
ENSGALG00010028450	PTGDS	141.278	11.401	8.23904	12.0816	6.09269	10.7159	-2.48279	4.97453	10.2425	0.00137242	0.183449	down
ENSGALG00010006355	PTGR1	50.858	63.2385	45.3902	122.439	293.026	151.798	1.84709	6.93265	28.8232	7.93e-08	0.000597107	up
ENSGALG00010028372	PTGS1	68.3972	99.0545	13.7619	157.242	156.995	128.963	1.31554	6.69354	7.87634	0.00500856	0.328855	up
ENSGALG00010013828	PTN	80.0616	65.8359	954.401	12.1718	95.6061	54.8973	-2.80006	7.77694	10.2655	0.0013554	0.183344	down
ENSGALG00010025801	PTPN7	33.5458	4.29245	5.97557	7.21292	2.82978	4.46972	-1.60722	3.28259	5.14415	0.0233248	0.548292	down
ENSGALG00010012352	PTPRC	290.787	29.8831	21.6388	29.032	19.2598	25.2997	-2.21824	6.10593	10.2806	0.00134434	0.182944	down
ENSGALG00010002712	PTPRE	19.8948	7.62799	7.33365	3.75673	3.20516	7.7647	-1.25705	3.05113	4.57542	0.0324338	0.620916	down
ENSGALG00010012702	PTPRO	2.29883	0.355426	0.271617	0.0601077	0.0577506	0.343824	-2.64656	-0.689437	6.08459	0.0136366	0.45634	down
ENSGALG00010029664	RAB37	25.9115	10.116	10.5327	9.94782	2.62765	4.69893	-1.45179	3.41332	6.03899	0.0139933	0.45634	down
ENSGALG00010014418	RAC2	62.8062	7.98342	11.3174	13.4942	5.3708	7.1057	-1.67284	4.16897	6.53228	0.0105934	0.428862	down
ENSGALG00010025211	RAG1	0.0567611	0.109362	0.120719	0	0	0	-4.7908	-3.24095	6.32033	0.0119361	0.44916	down
ENSGALG00010013556	RASL11B	24.8898	41.1474	20.3109	90.5823	47.0956	40.8291	1.04622	5.45615	8.0196	0.00462737	0.321591	up
ENSGALG00010021758	RASSF10	9.59263	13.2328	7.78635	25.0649	22.2628	33.5802	1.39699	4.21191	12.4272	0.000423126	0.110451	up
ENSGALG00010018233	RASSF2	98.0265	12.9867	16.4781	21.3683	12.734	21.9761	-1.19489	4.93022	4.05108	0.0441431	0.689286	down
ENSGALG00010027117	RASSF5	54.2353	6.94448	6.94132	9.49701	5.45743	4.92815	-1.77813	3.87269	6.58549	0.0102813	0.425914	down
ENSGALG00010008130	RCSD1	79.1818	11.6197	10.1102	14.8165	8.02733	12.8648	-1.50548	4.50311	5.7008	0.0169572	0.4886	down
ENSGALG00010021628	REC114	0.227045	1.55841	2.74635	0.120215	0.202127	0.372476	-2.72108	-0.0876785	8.02428	0.00461543	0.321591	down
ENSGALG00010003283	REG1A	0.0567611	0.382767	0	1.05188	0.808508	3.26633	3.50975	-0.0417078	10.9765	0.000922736	0.147414	up
ENSGALG00010013342	REG4	0.255425	0.164043	1.99186	0	0.0288753	0.171912	-3.58288	-0.990916	7.98368	0.0047201	0.32219	down
ENSGALG00010013111	RFESD	0.964939	1.285	1.87114	0.240431	0.49088	0.630345	-1.6066	-0.0315301	4.35096	0.036988	0.653647	down
ENSGALG00010012788	RGS1	30.4807	1.4217	0.694132	1.98355	1.84802	3.00846	-2.24887	2.7176	5.12631	0.0235658	0.549109	down
ENSGALG00010012818	RGS18	41.2937	4.67522	6.9715	5.40969	2.8009	5.12871	-2.00034	3.4668	7.93855	0.00483925	0.325556	down
ENSGALG00010021257	RGS6	14.1619	6.23363	0.452695	1.05188	0.635256	0.601693	-3.16846	1.94966	12.0072	0.000529959	0.122161	down
ENSGALG00010008637	RGS7	0.766275	1.285	23.6005	1.26226	1.64589	3.32364	-2.11962	2.47627	4.57824	0.0323805	0.620916	down
ENSGALG00010008074	RHAG	5.64773	1.72245	4.40623	1.14205	0.635256	0.830909	-2.19844	1.30581	9.41799	0.00214867	0.221637	down
ENSGALG00010009575	RHOBTB1	10.2738	11.6197	423.601	12.4723	7.10332	7.47818	-4.12454	6.36851	16.2363	5.59e-05	0.0382748	down
ENSGALG00010003187	RHOG	74.6693	4.97597	5.1909	9.13637	5.22643	7.33492	-1.97035	4.14492	6.18247	0.0129022	0.451895	down
ENSGALG00010012954	RIMS2	22.6761	0.437448	0.724311	0.871561	0.404254	0.229216	-3.97508	2.08857	11.3623	0.000749514	0.139644	down
ENSGALG00010011433	RNASE6	248.302	4.89394	7.42419	14.2455	5.31305	12.0625	-3.05243	5.59581	9.51214	0.00204117	0.218531	down
ENSGALG00010017699	RNF19B	46.4306	8.47555	23.9928	11.6909	8.14283	12.5782	-1.30674	4.2224	6.15376	0.0131133	0.454211	down
ENSGALG00010011752	RNF2	6.64105	7.68267	28.4896	3.96711	4.64892	6.3894	-1.55953	3.30562	6.28905	0.0121486	0.44916	down
ENSGALG00010029301	RNF213	241.065	23.9776	27.3729	39.9415	43.3707	38.2505	-1.26016	6.1042	4.01655	0.0450557	0.692731	down
ENSGALG00010029335	RNF222	0.964939	2.26926	1.35808	0.450808	0.0577506	0.573041	-2.10097	-0.00163781	6.04136	0.0139745	0.45634	down
ENSGALG00010007414	ROBO2	18.5041	21.4076	6.06611	5.0791	8.74921	6.64727	-1.14284	3.4664	4.46928	0.0345096	0.639518	down
ENSGALG00010027924	RORBL	6.66943	20.7514	3.95353	27.9501	29.0774	22.9503	1.37492	4.21093	6.88526	0.00869094	0.405143	up
ENSGALG00010011002	RPRM	2.24206	3.7183	0.87521	9.7675	5.54406	2.63599	1.40566	2.05678	4.01876	0.0449968	0.692731	up
ENSGALG00010008443	RSFR	1379.83	19.6031	23.6005	67.8616	19.6641	20.4576	-3.72646	7.98329	11.0018	0.000910221	0.147414	down
ENSGALG00010003821	RUBCNL	36.3555	11.0455	85.4386	12.1117	21.9163	19.4834	-1.35078	4.99143	5.90067	0.0151352	0.465029	down
ENSGALG00010019265	RUFY4	11.3806	0.628831	1.23737	0.631131	0.404254	0.515737	-3.09049	1.3305	10.2523	0.00136515	0.183449	down
ENSGALG00010024872	RUNDC3A	0.283806	0.109362	1.26754	0.0901615	0.0577506	0.14326	-2.52909	-1.36513	5.1335	0.0234684	0.549109	down
ENSGALG00010012917	RUNX1	19.0717	5.98756	3.74228	3.99716	2.82978	3.18038	-1.52439	2.69798	5.50673	0.0189434	0.514035	down
ENSGALG00010008674	RXFP1	15.8364	19.3571	43.2172	5.92061	5.3708	15.4148	-1.60025	4.15233	9.01244	0.00268148	0.251348	down
ENSGALG00010013461	S100B	1.53255	2.51532	2.77653	5.98071	6.29481	4.81354	1.31272	2.01835	4.75301	0.0292471	0.594782	up
ENSGALG00010024441	SAA	195.457	4.34713	2.23329	32.5183	3.37841	4.58433	-2.33448	5.32387	4.28863	0.0383681	0.661609	down
ENSGALG00010005012	SAMD9L	128.252	2.48798	3.89317	3.87694	3.40728	3.95398	-3.5772	4.5966	12.5258	0.000401365	0.109927	down
ENSGALG00010024424	SAMHD1	166.452	37.8666	32.5638	45.0808	32.1671	40.7432	-1.00925	5.88024	4.2847	0.038457	0.661609	down
ENSGALG00010007786	SAMSN1	24.2086	3.36288	5.70395	3.87694	2.39665	3.86802	-1.72611	2.86314	6.14455	0.0131818	0.45483	down
ENSGALG00010014813	SASH3	59.8546	3.60894	7.06204	11.3603	2.65653	6.61862	-1.79159	3.92125	4.92867	0.0264146	0.56996	down
ENSGALG00010003027	SCIN	487.465	138.507	139.671	94.6996	33.0045	74.438	-1.93981	7.32751	16.3646	5.23e-05	0.036886	down
ENSGALG00010025429	SCN3B	0.567611	0.738193	1.90132	0.360646	0.404254	0.171912	-1.78924	-0.399462	4.44527	0.0349981	0.642828	down
ENSGALG00010011377	SEC16B	7.69113	5.08533	7.45437	1.98355	1.79027	3.38094	-1.52206	2.21372	6.46248	0.0110176	0.436644	down
ENSGALG00010012915	SELP	62.6075	3.03479	2.80671	4.89878	1.53039	5.21467	-2.56843	3.73239	7.68521	0.00556752	0.342698	down
ENSGALG00010023354	SEPTIN2	105.604	34.4763	39.5957	29.9937	23.8221	31.7178	-1.08059	5.46515	7.31928	0.00682186	0.365089	down
ENSGALG00010009995	SEPTIN3	0	0	3.2594	0	0.115501	0	-4.72419	-0.641065	6.0349	0.0140257	0.45634	down
ENSGALG00010002930	SERAF	0	0.0546809	0.0603593	0.240431	1.03951	0.487085	3.83799	-1.41614	10.7968	0.00101678	0.155682	up
ENSGALG00010011626	SERPINB1	22.3071	1.44904	0.633772	1.89339	1.84802	0.859561	-2.38731	2.28054	5.85868	0.0155004	0.468122	down
ENSGALG00010026291	SERPING1	372.694	92.4381	76.3243	94.7297	60.0895	84.0651	-1.18641	7.01562	6.39498	0.0114444	0.443728	down
ENSGALG00010012148	SETBP1	9.98996	7.05384	26.4675	1.62291	5.45743	3.98263	-1.99913	3.22561	9.42365	0.00214204	0.221637	down
ENSGALG00010006220	SGCG	13.2253	7.60065	18.1983	5.37964	6.20819	6.04558	-1.16999	3.26294	5.09428	0.0240048	0.554021	down
ENSGALG00010006359	SGK1	145.422	60.8599	954.884	66.1485	114.953	122.889	-1.9935	7.9805	7.83548	0.00512306	0.330563	down
ENSGALG00010023673	SGK2	0	0.546809	0.120719	0.510915	1.87689	0.515737	2.14766	-0.600681	3.96078	0.0465722	0.698375	up
ENSGALG00010001783	SGO1	19.1001	23.6222	197.707	32.6986	21.9163	32.8352	-1.5301	5.8136	5.39744	0.0201664	0.523029	down
ENSGALG00010025743	SH2B3	45.9481	16.1856	16.9006	11.8713	12.6185	13.008	-1.07822	4.28238	5.68515	0.0171091	0.490192	down
ENSGALG00010004946	SH2D1B	16.5743	1.09362	1.9315	1.98355	0.693007	1.00282	-2.42228	1.9703	7.21697	0.00722174	0.373316	down
ENSGALG00010010946	SH2D4B	0	0	0	0.120215	0	0.28652	5.23551	-3.00721	5.97903	0.014477	0.459786	up
ENSGALG00010021215	SH3PXD2A	37.8313	33.3554	32.4431	20.8273	12.7629	17.7643	-1.02914	4.69289	9.12311	0.00252401	0.241599	down
ENSGALG00010016627	SH3RF2	28.9198	31.1135	72.7028	23.472	12.5608	15.7013	-1.40071	4.96223	11.0267	0.000898069	0.147414	down
ENSGALG00010028506	SHD	0	0	0	0.180323	0	0.0573041	4.48666	-3.37738	4.24001	0.0394819	0.663093	up
ENSGALG00010025259	SHH	10.7562	8.69427	68.6889	3.57641	10.8282	3.32364	-2.34299	4.19515	9.97781	0.00158438	0.19335	down
ENSGALG00010012126	SIGLEC15	0	0	0	0.120215	0.288753	0.257868	5.97508	-2.56576	11.4057	0.000732207	0.139644	up
ENSGALG00010000569	SIPA1	14.3606	4.21043	4.43641	3.93705	2.71428	2.83655	-1.28362	2.44903	4.07747	0.0434586	0.686342	down
ENSGALG00010008176	SLA	51.5675	1.83181	2.74635	2.46441	1.90577	2.66464	-2.9953	3.39508	10.0982	0.00148414	0.189023	down
ENSGALG00010014226	SLC16A7	16.5175	27.942	19.3753	6.85227	12.9073	9.42652	-1.12036	3.96146	6.3013	0.0120649	0.44916	down
ENSGALG00010021754	SLC17A9	5.8464	2.81607	28.0972	6.34136	1.50152	2.97981	-1.84023	3.03351	5.49892	0.0190283	0.514035	down
ENSGALG00010011152	SLC18A3	0.113522	0.109362	0	1.59285	0.808508	0	3.37644	-1.02261	6.30223	0.0120586	0.44916	up
ENSGALG00010027636	SLC1A6	23.9248	0.519469	0.784671	3.30592	0.462005	1.86238	-2.18023	2.36548	3.99293	0.0456916	0.694437	down
ENSGALG00010018380	SLC20A1	65.9848	91.8913	1874.55	117.571	79.9846	124.751	-2.73911	8.67533	9.07985	0.00258441	0.245302	down
ENSGALG00010024139	SLC22A18	7.94656	6.12427	19.5866	3.81684	2.19452	6.93379	-1.43233	2.98615	5.24922	0.0219566	0.541599	down
ENSGALG00010016281	SLC22A4	21.3989	37.7572	270.41	7.72384	23.0714	29.3683	-2.51084	6.07186	11.5138	0.00069083	0.138105	down
ENSGALG00010009315	SLC26A3	1.30551	3.80033	0.482874	1.53275	21.6853	12.4923	2.72584	2.81146	9.85827	0.0016907	0.198922	up
ENSGALG00010009254	SLC26A4	1.05008	0.710852	0.181078	1.74312	2.1079	7.56414	2.54237	1.17309	9.30187	0.00228921	0.229739	up
ENSGALG00010027082	SLC26A9	6.64105	10.0066	17.3835	5.55996	5.31305	5.10006	-1.11732	3.08328	4.30794	0.0379349	0.658221	down
ENSGALG00010015823	SLC28A3	19.1569	31.3595	11.2872	39.611	185.668	42.8348	2.16523	5.80689	15.4492	8.48e-05	0.0459578	up
ENSGALG00010028872	SLC2A6	65.3037	2.37862	1.6297	4.86872	1.79027	2.7506	-2.88555	3.70768	8.3707	0.0038132	0.292	down
ENSGALG00010010094	SLC2A9	14.5876	2.46064	1.6297	2.10377	1.38601	1.77643	-1.82565	2.00829	5.36575	0.020536	0.525377	down
ENSGALG00010010900	SLC34A2	142.3	161.418	2091.45	249.657	305.991	216.523	-1.69469	9.09406	4.5679	0.0325765	0.623118	down
ENSGALG00010027616	SLC38A3	2.58263	1.96851	8.51066	0.721292	2.13677	0.487085	-1.97565	1.51664	5.87704	0.0153396	0.465849	down
ENSGALG00010021164	SLC41A3	37.4056	41.6942	137.529	32.368	24.3707	28.5661	-1.39129	5.68001	9.67063	0.00187237	0.207643	down
ENSGALG00010021067	SLC4A10	0.0851417	0.738193	0	0	0	0.0573041	-3.5853	-2.2912	4.14146	0.041845	0.673275	down
ENSGALG00010025488	SLC4A8	4.20032	0.710852	0.784671	1.05188	0.346503	0.28652	-1.76287	0.359337	3.95904	0.0466202	0.698375	down
ENSGALG00010026633	SLC5A1	2.49749	1.80447	1.23737	0.901615	20.5592	2.77925	2.1802	2.3659	5.93853	0.0148134	0.463482	up
ENSGALG00010018170	SLC5A11	0.368947	0.710852	0.482874	1.35242	1.35714	4.92815	2.26074	0.654268	8.23023	0.00411983	0.30344	up
ENSGALG00010024728	SLC5A9	3.51919	2.78873	1.26754	8.62545	4.50455	5.27197	1.27677	2.1215	4.18635	0.0407509	0.668573	up
ENSGALG00010019989	SLC6A14	227.896	260.5	83.8089	349.075	658.328	192.943	1.10446	8.21455	5.31808	0.0211053	0.533045	up
ENSGALG00010025559	SLC6A17	0.539231	0.218724	3.80263	0.0601077	0.346503	0.28652	-2.74553	-0.0590247	6.55233	0.0104747	0.42676	down
ENSGALG00010011816	SLCO1B1	6.21534	14.3264	11.4984	100.981	162.51	29.2537	3.20764	5.77824	36.5656	1.48e-09	1.67e-05	up
ENSGALG00010011715	SLCO1B3	0	0.765533	0	203.284	152.808	190.307	9.46774	6.50248	104.722	1.41e-24	3.17e-20	up
ENSGALG00010002739	SLURP1	6.75457	17.5252	1.3279	0.360646	2.9164	3.83937	-1.80861	2.43822	4.33068	0.0374313	0.655924	down
ENSGALG00010001167	SMC4	8.59931	3.99171	15.3313	2.79501	2.9164	2.23486	-1.84374	2.61777	8.55875	0.00343865	0.279356	down
ENSGALG00010006922	SMYD3	1.87312	45.3305	3.59138	2.16388	0.808508	1.08878	-3.61774	3.16431	14.6042	0.000132621	0.0584024	down
ENSGALG00010018284	SPEG	18.2203	18.5095	65.3993	19.4749	13.8313	15.0423	-1.12615	4.67571	5.30551	0.0212581	0.534171	down
ENSGALG00010022386	SPI1	190.036	8.83097	11.4079	14.3958	6.67019	18.2227	-2.43143	5.36912	8.55264	0.00345021	0.279356	down
ENSGALG00010017481	SPIA1	0	3.39022	0.0603593	0.0601077	0	0.28652	-3.26052	-0.561062	4.38817	0.0361892	0.649336	down
ENSGALG00010011308	SPIC	60.2236	1.36702	1.53916	1.59285	0.375379	1.08878	-4.37681	3.45941	14.7494	0.000122784	0.0568463	down
ENSGALG00010003765	SPINK2	113.92	79.2053	21.0956	241.993	211.454	91.0562	1.36637	6.98014	8.11962	0.00437887	0.312046	up
ENSGALG00010015776	SPOCK1	2.97996	4.10107	1.35808	14.5461	4.99543	4.46972	1.50655	2.43483	5.21526	0.0223895	0.543457	up
ENSGALG00010003220	SPP1	3.77462	3.5816	1489.52	0.120215	1.12614	13.4092	-6.78414	8.05383	13.5551	0.000231658	0.0747593	down
ENSGALG00010013624	SST1	0.0567611	0	0.784671	0.0601077	0	0	-3.68533	-2.25409	4.05808	0.0439606	0.689286	down
ENSGALG00010011935	ST8SIA4	45.8062	8.99501	12.4944	10.7593	6.35256	10.7732	-1.28476	3.98821	5.08636	0.0241147	0.554737	down
ENSGALG00010004172	ST8SIA6	0.113522	0.109362	0.120719	0	0	0	-5.04018	-3.11669	7.33895	0.00674763	0.365089	down
ENSGALG00010004880	STAP1	1.67445	0.382767	0.452695	0.330592	0.0866259	0.0573041	-2.39539	-0.850934	5.84657	0.0156075	0.468929	down
ENSGALG00010013934	STAT1	677.387	107.53	231.055	155.468	87.3766	151.025	-1.38671	7.87555	7.48929	0.0062067	0.355861	down
ENSGALG00010014000	STAT4	25.8263	1.36702	0.995928	1.29231	0.577506	1.3753	-3.12274	2.39373	9.6842	0.00185859	0.207643	down
ENSGALG00010009346	STC2	18.5893	21.2435	8.32958	15.4477	47.6731	66.8452	1.44395	4.89012	8.83526	0.00295465	0.266982	up
ENSGALG00010013959	STK32A	2.86644	7.49129	4.01389	8.74567	11.7234	10.5153	1.11461	2.92777	4.15948	0.0414021	0.670945	up
ENSGALG00010028865	STKLD1	10.4157	12.6586	14.3957	8.14459	3.75379	5.84501	-1.10391	3.21263	4.73159	0.0296135	0.596229	down
ENSGALG00010003323	STMN2	0.624372	0.109362	0	0	0	0.028652	-4.22578	-2.43457	5.32318	0.0210436	0.532932	down
ENSGALG00010001111	SUCNR1	4.45575	0.300745	1.11665	0.300538	0.346503	0.372476	-2.51963	0.273241	7.32277	0.00680866	0.365089	down
ENSGALG00010006570	SULT6B1L	0	0	0	0.210377	0	0.0573041	4.65106	-3.3065	4.50839	0.0337291	0.631828	up
ENSGALG00010005531	SUSD1	17.454	2.05054	5.94539	2.91522	2.62765	0.42978	-2.08724	2.41075	6.38512	0.0115081	0.443728	down
ENSGALG00010027721	SUSD3	13.6794	3.25352	5.64359	3.84689	2.59878	1.46125	-1.521	2.36401	5.05588	0.0245425	0.557201	down
ENSGALG00010011403	SV2C	0	0	0	0.0300538	0.173252	0.0573041	4.67461	-3.30125	5.4903	0.0191222	0.514035	up
ENSGALG00010009340	SYK	18.3906	1.31234	1.6297	1.38248	0.49088	2.40677	-2.33291	2.10289	6.29353	0.012118	0.44916	down
ENSGALG00010021743	SYT13	2.07178	2.40596	6.03593	0.661184	0.750758	0.802257	-2.27527	1.14622	9.7684	0.00177537	0.203838	down
ENSGALG00010026315	SYT2	1.67445	0.710852	0.301796	0.120215	0.115501	0.28652	-2.34028	-0.760677	6.37238	0.011591	0.446065	down
ENSGALG00010012160	SYT4	4.54089	0.0546809	0.241437	0.120215	0.317628	0.28652	-2.70661	-0.0257099	5.20826	0.0224799	0.543457	down
ENSGALG00010005558	TAGAP	28.4089	5.14001	6.6697	5.4698	2.5699	3.72476	-1.78557	3.1196	7.25528	0.00706929	0.369042	down
ENSGALG00010022991	TAL1	23.0734	10.9635	26.709	8.68556	10.8571	9.56978	-1.08133	3.92435	5.44396	0.0196361	0.51773	down
ENSGALG00010003131	TAP1	295.527	27.3678	27.7954	43.1573	19.5486	29.9127	-1.92837	6.1983	7.94725	0.00481605	0.325556	down
ENSGALG00010003159	TAP2	388.218	64.8516	57.3111	69.8752	30.9832	46.4736	-1.80136	6.76789	9.96002	0.00159976	0.19335	down
ENSGALG00010017730	TARP	53.5825	8.91299	21.3068	19.3847	12.1276	7.07705	-1.13023	4.35757	4.00315	0.0454154	0.692731	down
ENSGALG00010021615	TATDN3	20.6327	27.5045	19.7073	44.089	136.609	37.2763	1.71155	5.59588	14.4397	0.00014472	0.0584024	up
ENSGALG00010023883	TBX21	43.1668	8.01076	8.96335	9.91777	3.58054	5.55849	-1.67182	3.72143	6.8204	0.00901224	0.408252	down
ENSGALG00010013152	TBXAS1	48.2753	7.19054	21.2163	6.76211	2.42552	8.19448	-2.17387	3.97906	11.723	0.000617312	0.13296	down
ENSGALG00010005911	TBXT	2.9232	2.05054	3.22922	0.480861	0.98176	1.57586	-1.44786	0.957581	4.13768	0.0419386	0.673886	down
ENSGALG00010004143	TCF24	11.8915	77.1275	77.2901	1184.48	12.7918	21.2885	2.82511	7.82153	6.38619	0.0115012	0.443728	up
ENSGALG00010028040	TDRKH	0.0851417	1.1483	0.0603593	0	0.0577506	0.0573041	-3.32471	-1.77892	5.60049	0.0179554	0.503022	down
ENSGALG00010000468	TESC	12.0901	22.9113	12.2529	29.032	40.3388	51.4304	1.35657	4.80588	12.9549	0.000319083	0.0961077	up
ENSGALG00010021716	TFCP2L1	186.943	260.992	1416.69	268.621	194.908	171.368	-1.61206	8.73997	6.62874	0.0100346	0.42136	down
ENSGALG00010001219	TFEC	7.57761	0.628831	0.362156	0.270485	0.404254	0.802257	-2.52585	0.783546	6.15155	0.0131297	0.454211	down
ENSGALG00010016030	TGM4	57.4423	2.13256	1.75042	6.91238	1.84802	2.29216	-2.47947	3.58692	6.21265	0.0126841	0.451895	down
ENSGALG00010010122	THBS4	0.766275	2.02319	0.573413	5.98071	1.76139	4.01128	1.79614	1.34487	5.93299	0.01486	0.46389	up
ENSGALG00010012743	THEMIS2	41.4924	1.66777	2.86707	2.28409	2.16565	2.7506	-2.6733	3.15063	8.7219	0.0031441	0.272127	down
ENSGALG00010016958	TLR15	13.3672	0.300745	0.0603593	0.721292	0.288753	1.51856	-2.44916	1.45493	3.90475	0.0481497	0.707671	down
ENSGALG00010015119	TLR1A	38.9949	4.31979	4.10443	6.55174	1.90577	6.53266	-1.67774	3.37471	4.62947	0.0314272	0.612893	down
ENSGALG00010014865	TLR2	25.7979	2.84341	3.22922	4.02721	2.07902	3.92533	-1.67662	2.8071	4.75962	0.029135	0.594782	down
ENSGALG00010028914	TLR4	40.8964	6.58905	4.58731	8.32491	4.82217	6.47536	-1.41073	3.57574	4.21336	0.0401068	0.663801	down
ENSGALG00010001897	TLR7	40.868	2.81607	3.89317	3.84689	1.41489	4.52702	-2.29579	3.25599	7.41729	0.00646	0.360727	down
ENSGALG00010008228	TMED6	0	0.0273405	0	0.210377	0.0577506	0.14326	3.4278	-2.94662	4.41864	0.0355483	0.64636	up
ENSGALG00010001912	TMEM117	0.709514	0.847555	0.392335	0.360646	6.32369	1.51856	2.11585	0.835686	5.29169	0.0214274	0.536103	up
ENSGALG00010007640	TMEM123	388.076	66.6834	47.5933	46.3731	41.436	63.3783	-1.73336	6.7586	9.22486	0.00238751	0.23348	down
ENSGALG00010028897	TMEM268	27.0183	4.29245	2.62563	4.08732	1.41489	5.70175	-1.61305	2.90873	4.2134	0.0401059	0.663801	down
ENSGALG00010027747	TMEM81	0.0567611	0.0546809	0.120719	0	0	0	-4.50574	-3.37319	5.4146	0.019969	0.521925	down
ENSGALG00010017749	TMEM88B	12.4307	26.4382	28.8819	19.1142	6.95895	3.18038	-1.23563	4.02478	4.44234	0.0350582	0.642828	down
ENSGALG00010028362	TMPRSS9	0.794656	1.20298	0.543234	7.12276	2.19452	2.26351	2.17397	1.25356	8.70284	0.00317715	0.272847	up
ENSGALG00010010672	TNFRSF13C	10.8414	0	0.362156	0.240431	0.462005	0.343824	-3.39066	1.06352	6.21475	0.0126691	0.451895	down
ENSGALG00010003276	TNFSF11	11.3806	0.792874	1.20719	1.02183	0.375379	1.34665	-2.29845	1.44846	6.06241	0.0138089	0.45634	down
ENSGALG00010028899	TNFSF8	25.3155	1.06628	1.05629	1.83328	1.73252	1.71912	-2.3674	2.4535	6.02746	0.014085	0.45634	down
ENSGALG00010026743	TNNT2	0	0	0	0	0.115501	0.114608	4.48962	-3.37692	4.36342	0.0367184	0.652503	up
ENSGALG00010010099	TNR	1.64607	8.55757	1.02611	66.9299	4.04254	7.27762	2.80072	3.87253	9.24626	0.00235977	0.231771	up
ENSGALG00010004958	TPD52L1	0.595992	0.164043	0.211257	1.1721	0.866259	1.00282	1.62561	-0.46731	3.96002	0.0465931	0.698375	up
ENSGALG00010012308	TRABD2A	2.52587	3.06213	6.9715	2.13382	0.49088	1.91969	-1.51925	1.55304	4.28307	0.0384937	0.661609	down
ENSGALG00010027209	TRAF3IP3	28.6644	2.65203	4.40623	3.87694	2.3389	3.35229	-1.90798	2.92148	6.30049	0.0120705	0.44916	down
ENSGALG00010014830	TRAPPC3L	11.0117	47.7365	71.4956	20.3765	14.9574	24.4975	-1.1587	5.00069	5.19942	0.0225945	0.543567	down
ENSGALG00010023251	TRBV6-5	36.1568	6.8898	7.09222	10.1281	1.96352	5.35793	-1.54344	3.49099	4.86396	0.0274232	0.578964	down
ENSGALG00010002848	TRIB2	39.5909	24.8251	81.1229	17.8219	27.6337	28.2223	-1.0137	5.21499	5.61768	0.0177801	0.500191	down
ENSGALG00010002784	TRIM27.2	1.58931	0.355426	0.362156	0.120215	0.115501	0.229216	-2.29066	-0.945677	5.75512	0.0164406	0.48108	down
ENSGALG00010015802	TRPC7	0.0283806	0.218724	2.47473	0	0	0.171912	-3.98835	-0.85419	7.07731	0.00780662	0.392502	down
ENSGALG00010012680	TRPM8	0.595992	0.109362	0.513054	0	0	0.114608	-3.32562	-1.82992	6.18468	0.0128861	0.451895	down
ENSGALG00010011168	TSPAN19	5.08012	5.96022	12.5849	0.991777	1.44376	4.81354	-1.74762	2.39489	6.1173	0.0133865	0.456242	down
ENSGALG00010022969	TTN	3.12186	0.628831	27.1617	1.08194	1.32826	1.57586	-3.02182	2.61033	9.57387	0.00197367	0.213202	down
ENSGALG00010011139	UBASH3A	17.8798	2.89809	2.29365	3.06549	1.15501	2.69329	-1.74949	2.32725	5.03424	0.0248509	0.559099	down
ENSGALG00010020269	UGT8L	0.709514	0.328086	0.211257	0.420754	5.45743	0.744953	2.4475	0.487572	6.23947	0.0124934	0.45084	up
ENSGALG00010011004	UMODL1	21.5125	24.9618	107.59	26.3572	8.80696	36.3881	-1.17772	5.25784	4.01934	0.0449813	0.692731	down
ENSGALG00010021779	UNC13C	9.1953	10.034	73.4572	4.14743	11.7522	13.2372	-1.7219	4.39053	5.90997	0.0150555	0.465029	down
ENSGALG00010029156	UPK3BL	97.5724	60.9966	105.176	47.8157	32.1093	42.5196	-1.13326	6.01658	13.9677	0.000185977	0.064634	down
ENSGALG00010029928	USP43	20.207	36.8823	13.7016	75.7657	52.6685	54.4675	1.37536	5.39402	14.4507	0.000143873	0.0584024	up
ENSGALG00010027699	VANGL2	45.267	62.555	14.9691	128.781	74.094	91.973	1.27245	6.10776	10.0621	0.00151348	0.189684	up
ENSGALG00010023767	VCAM1	106.342	21.4896	17.142	19.8656	14.1778	17.6783	-1.48906	5.02939	7.45649	0.00632082	0.36003	down
ENSGALG00010021787	VENTX	0	0	0	0.661184	0	0	5.92101	-2.60408	6.24963	0.0124219	0.450696	up
ENSGALG00010012376	VGLL2	2.95158	0.0546809	0.241437	0.120215	0	0.028652	-4.37827	-0.683895	9.95911	0.00160055	0.19335	down
ENSGALG00010005240	VIP	2.41235	1.03894	0.603593	0.691238	0.288753	0.343824	-1.61465	-0.0747518	3.93599	0.0472633	0.703078	down
ENSGALG00010000633	VWC2	1.22036	0.546809	5.40216	0.721292	0.750758	0.773605	-1.72463	0.735329	4.0484	0.0442131	0.689286	down
ENSGALG00010019771	VWCE	1.44741	2.13256	0.331976	0.480861	0.144376	0.229216	-2.17721	-0.24678	5.99717	0.0143288	0.459137	down
ENSGALG00010020109	WDFY4	65.1902	2.4333	2.83689	5.31953	1.70364	4.12589	-2.67055	3.76006	7.98488	0.00471695	0.32219	down
ENSGALG00010022538	WIPF1	138.809	28.6255	19.7073	29.7232	22.8692	22.2626	-1.31932	5.44226	5.80367	0.0159927	0.473742	down
ENSGALG00010002356	WNT11	2.66777	2.26926	37.3322	0.661184	0.808508	2.72194	-3.41495	3.01996	12.202	0.000477374	0.113515	down
ENSGALG00010022309	WSCD2	1.33389	3.52692	32.1413	2.19393	1.55927	3.15172	-2.49773	2.93179	7.79946	0.00522618	0.330699	down
ENSGALG00010029267	XAF1	47.7929	14.7365	12.2228	11.6308	10.3085	10.8591	-1.18881	4.1634	5.54108	0.0185752	0.510726	down
ENSGALG00010017405	XCR1	4.88146	0.929576	0.241437	0.150269	0.115501	0.744953	-2.57887	0.292336	6.07364	0.0137214	0.45634	down
ENSGALG00010028550	ZAP70	23.1585	3.96437	2.59545	5.77034	2.13677	2.40677	-1.53223	2.73966	4.00366	0.0454015	0.692731	down
ENSGALG00010005459	ZC3H12D	10.4157	0.492128	0.663952	0.901615	0.519755	0.916865	-2.30777	1.24003	5.4786	0.0192507	0.514035	down
ENSGALG00010009461	ZEB2	178.485	41.2568	46.2352	45.8622	26.6808	39.7117	-1.25546	5.97369	7.31835	0.00682542	0.365089	down
ENSGALG00010009511	ZFPM1	25.656	23.8409	25.7734	44.9605	89.138	65.2693	1.40614	5.52588	18.108	2.09e-05	0.0185851	up
ENSGALG00010017016	ZIC1	0.255425	0.0273405	0	0	0	0	-4.75048	-3.24965	4.43692	0.0351697	0.644349	down
ENSGALG00010004577	ZPLD1	0.652753	0.738193	0.663952	0	0.173252	0.200564	-2.41839	-1.10733	6.02554	0.0141003	0.45634	down
