# Supplementary material for: Transcriptomic and Metabolomic Analysis of the Uterine Tissue of Yaoshan Chicken and Its Crossbreeds to Reveal the Molecular Mechanism Influencing Eggshell Quality
Source: Genes (Basel). 2025 Mar 27;16(4):383. doi: 10.3390/genes16040383 (PMC12027243; doi:10.3390/genes16040383)
Supplement: Supplementary file 1 [file genes-16-00383-s001.zip › Table S3 GO terms of DEGs between GYR and YS.xlsx]

## Sheet: Sheet1
ONTOLOGY	ID	Description	GeneRatio	BgRatio	pvalue	p.adjust	qvalue	geneID	Count
BP	GO:0002376	immune system process	23/111	168/2032	1.79924e-05	0.0206012	0.0181817	TESC/IKZF1/COCH/FAM65B/SYK/LY86/FN1/TLR2/BTK/CD40LG/IRF1/IHH/MAFB/CD28/CD3E/OVOA/SAMHD1/CSF3/RAG1/MYO1G/EXFABP/LAT2/LOC395551	23
BP	GO:0061053	somite development	6/111	14/2032	4.8744e-05	0.027906	0.0246286	WNT11/PITX2/TBXT/FN1/PTN/IHH	6
BP	GO:0002682	regulation of immune system process	14/111	82/2032	8.87143e-05	0.0338593	0.0298827	TESC/COCH/FAM65B/SYK/FN1/TLR2/IRF1/IHH/MAFB/CD28/SAMHD1/CSF3/MYO1G/LAT2	14
BP	GO:0006955	immune response	15/111	99/2032	0.000201266	0.0437836	0.0386415	COCH/SYK/LY86/TLR2/BTK/CD40LG/IRF1/CD28/OVOA/SAMHD1/CSF3/MYO1G/EXFABP/LAT2/LOC395551	15
BP	GO:0008284	positive regulation of cell population proliferation	14/111	89/2032	0.000222308	0.0437836	0.0386415	P2RY6/EPGN/PITX2/VIP/MAB21L1/SYK/FN1/PTN/ISL1/CYR61/IHH/CD28/CSF3/EXFABP	14
BP	GO:0051239	regulation of multicellular organismal process	22/111	186/2032	0.000275948	0.0437836	0.0386415	TESC/WNT11/SCIN/SPP1/PITX2/VIP/SYK/TNR/FN1/NMU/PTN/ISL1/TLR2/INHBB/CYR61/IHH/MAFB/CSF3/SHH/TNNT2/EXFABP/NOS2	22
BP	GO:0003007	heart morphogenesis	8/111	34/2032	0.000339416	0.0437836	0.0386415	WNT11/PITX2/TBXT/FN1/ISL1/CYR61/IHH/MYL3	8
BP	GO:0006954	inflammatory response	9/111	43/2032	0.000368245	0.0437836	0.0386415	SYK/LY86/FN1/ISL1/TLR2/CD40LG/EXFABP/NOS2/LOC395551	9
BP	GO:0008283	cell population proliferation	20/111	165/2032	0.00039401	0.0437836	0.0386415	WNT11/P2RY6/EPGN/PITX2/VIP/MAB21L1/SYK/FN1/NELL2/PTN/ISL1/CD40LG/IRF1/P3H2/CYR61/IHH/CD28/CSF3/SHH/EXFABP	20
BP	GO:0048584	positive regulation of response to stimulus	20/111	165/2032	0.00039401	0.0437836	0.0386415	P2RY8/WNT11/P2RY6/EPGN/TPD52L1/COCH/EYA4/FAM65B/SYK/GRP/LY86/FN1/CYR61/IHH/CD28/SHH/MYO1G/PIK3R5/LAT2/LOC395551	20
BP	GO:0042127	regulation of cell population proliferation	18/111	141/2032	0.000420629	0.0437836	0.0386415	WNT11/P2RY6/EPGN/PITX2/VIP/MAB21L1/SYK/FN1/PTN/ISL1/IRF1/P3H2/CYR61/IHH/CD28/CSF3/SHH/EXFABP	18
CC	GO:0005576	extracellular region	36/112	313/2099	1.71917e-06	0.000259594	0.000259594	WNT11/NPY/HPSE/SPP1/EPGN/VIP/COCH/APOB/RSFR/CCN3/TNR/GRP/LY86/RNASE6/FN1/NMU/KERA/SST1/NELL2/PTN/FGB/CD40LG/CPZ/INHBB/HBA1/CYR61/IHH/LCAT/OVOA/CSF3/PPY/SHH/GAL/GSN/EXFABP/LOC395551	36
CC	GO:0005615	extracellular space	27/112	222/2099	1.83441e-05	0.00138498	0.00138498	WNT11/NPY/HPSE/SPP1/EPGN/APOB/TNR/GRP/LY86/FN1/KERA/SST1/NELL2/PTN/FGB/CD40LG/CPZ/HBA1/IHH/LCAT/OVOA/CSF3/PPY/SHH/GSN/EXFABP/LOC395551	27
CC	GO:0030312	external encapsulating structure	11/112	73/2099	0.0013127	0.0495543	0.0495543	WNT11/HPSE/COCH/CCN3/TNR/FN1/FGB/P3H2/CYR61/IHH/OVOA	11
CC	GO:0031012	extracellular matrix	11/112	73/2099	0.0013127	0.0495543	0.0495543	WNT11/HPSE/COCH/CCN3/TNR/FN1/FGB/P3H2/CYR61/IHH/OVOA	11
MF	GO:0005102	signaling receptor binding	23/100	157/1869	3.39788e-06	0.000378147	0.000350575	WNT11/NPY/SPP1/EPGN/VIP/APOB/CCN3/SYK/GRP/FN1/NMU/SST1/PTN/FGB/CD40LG/INHBB/CYR61/IHH/CSF3/PPY/SHH/GAL/LOC395551	23
MF	GO:0048018	receptor ligand activity	17/100	95/1869	5.14697e-06	0.000378147	0.000350575	WNT11/NPY/SPP1/EPGN/VIP/CCN3/GRP/NMU/SST1/PTN/CD40LG/INHBB/CSF3/PPY/SHH/GAL/LOC395551	17
MF	GO:0030546	signaling receptor activator activity	17/100	96/1869	5.98263e-06	0.000378147	0.000350575	WNT11/NPY/SPP1/EPGN/VIP/CCN3/GRP/NMU/SST1/PTN/CD40LG/INHBB/CSF3/PPY/SHH/GAL/LOC395551	17
MF	GO:0030545	signaling receptor regulator activity	17/100	97/1869	6.93847e-06	0.000378147	0.000350575	WNT11/NPY/SPP1/EPGN/VIP/CCN3/GRP/NMU/SST1/PTN/CD40LG/INHBB/CSF3/PPY/SHH/GAL/LOC395551	17
MF	GO:0008201	heparin binding	7/100	23/1869	0.000123022	0.00522381	0.00484294	SPP1/APOB/CCN3/FN1/NELL2/PTN/CYR61	7
MF	GO:0005179	hormone activity	8/100	31/1869	0.000143775	0.00522381	0.00484294	NPY/VIP/GRP/NMU/SST1/INHBB/PPY/GAL	8
MF	GO:0098772	molecular function regulator activity	25/100	229/1869	0.000231532	0.00721058	0.00668484	TESC/WNT11/NPY/SPP1/EPGN/VIP/SGK1/CCN3/ARHGAP15/PHACTR1/GRP/FN1/NMU/SST1/PTN/CD40LG/INHBB/CSF3/PPY/SHH/GAL/GUCA1B/CISH/PIK3R5/LOC395551	25
MF	GO:0005539	glycosaminoglycan binding	7/100	28/1869	0.00047581	0.0129658	0.0120205	SPP1/APOB/CCN3/FN1/NELL2/PTN/CYR61	7
MF	GO:1901681	sulfur compound binding	7/100	32/1869	0.00113274	0.0252511	0.02341	SPP1/APOB/CCN3/FN1/NELL2/PTN/CYR61	7
MF	GO:0008289	lipid binding	11/100	72/1869	0.00115831	0.0252511	0.02341	SCIN/CALB1/PGRMC1/TLR2/BPIFB2/BTK/ESR2/BIN2/MYO1G/GSN/EXFABP	11
