# Supplementary material for: Transcriptomic and Metabolomic Analysis of the Uterine Tissue of Yaoshan Chicken and Its Crossbreeds to Reveal the Molecular Mechanism Influencing Eggshell Quality
Source: Genes (Basel). 2025 Mar 27;16(4):383. doi: 10.3390/genes16040383 (PMC12027243; doi:10.3390/genes16040383)
Supplement: Supplementary file 1 [file genes-16-00383-s001.zip › Table S4 KEGG pathways of DEGs between GYR and YS.xlsx]

## Sheet: Sheet1
ID	Description	GeneRatio	BgRatio	pvalue	p.adjust	qvalue	geneID	Count
gga04060	Cytokine-cytokine receptor interaction	39/287	205/5508	5.15181e-13	5.82155e-11	5.63988e-11	418666/428067/421686/395294/769278/428665/395111/109648311/422510/395258/417983/427406/100857191/417838/426054/418717/101750396/419620/100859707/101750812/771315/395485/420718/428457/420696/428452/395199/396126/100859797/395362/419771/395082/396216/419784/101749221/395887/378930/395551/395468	39
gga04514	Cell adhesion molecules	25/287	139/5508	3.3429e-08	1.88874e-06	1.8298e-06	417786/107049124/101747454/417050/693260/417051/418790/100858925/427973/386580/427224/424364/427225/396181/395485/769267/770104/424980/424105/424106/396249/395362/424467/107049666/772356	25
gga04145	Phagosome	24/287	142/5508	2.17372e-07	8.18769e-06	7.93218e-06	418581/107049124/421939/101747454/417050/693260/427727/427728/396370/417051/771888/396306/424445/424349/418104/418052/769014/396181/426274/100857858/425657/417241/417485/417466	24
gga04080	Neuroactive ligand-receptor interaction	42/287	357/5508	3.22694e-07	9.11611e-06	8.83163e-06	107049027/378928/418665/396464/396114/396370/428633/428071/421131/428070/428525/396323/414894/422415/396338/425213/422011/422019/418489/427633/428209/428628/422748/772196/396279/770511/418198/420716/395522/772096/414893/423794/428881/428149/428967/101749217/395613/395564/423117/420385/373956/395507	42
gga04672	Intestinal immune network for IgA production	9/287	38/5508	0.000106784	0.00241333	0.00233802	101747454/417050/417051/395258/417983/395485/424105/396249/107049666	9
gga04620	Toll-like receptor signaling pathway	11/287	88/5508	0.00562509	0.105939	0.102633	418638/395210/420189/430409/424044/769014/426274/693266/417241/395551/395468	11
gga04512	ECM-receptor interaction	10/287	85/5508	0.0123123	0.198755	0.192553	395210/396213/396306/396076/431597/396133/107049666/395666/100857333/101748017	10
gga00590	Arachidonic acid metabolism	7/287	50/5508	0.0140894	0.199013	0.192803	427337/418101/771560/423229/771655/427752/374110	7
gga04020	Calcium signaling pathway	19/287	235/5508	0.0363544	0.45645	0.442206	378928/428071/428070/422827/427633/428209/374244/416567/423794/424531/428881/428149/101749217/423014/415732/396135/395807/395707/395507	19
