# Supplementary material for: Transcriptomic and Metabolomic Analysis of the Uterine Tissue of Yaoshan Chicken and Its Crossbreeds to Reveal the Molecular Mechanism Influencing Eggshell Quality
Source: Genes (Basel). 2025 Mar 27;16(4):383. doi: 10.3390/genes16040383 (PMC12027243; doi:10.3390/genes16040383)
Supplement: Supplementary file 1 [file genes-16-00383-s001.zip › Table S5 All DMs between YS and GYR.xlsx]

## Sheet: Sheet1
Index	Formula	Compounds	Class I	Class II	CAS	YS_1	YS_2	YS_3	YS_4	YS_5	YS_6	GYR_1	GYR_2	GYR_3	GYR_4	GYR_5	GYR_6	VIP	p_value	Fold_Change	Log2FC	Type
MEDN0745	C10H12O3	Propylparaben	Benzene and substituted derivatives	Phenolic acids	94-13-3	30905	45051	38754	40164	53790	37064	15078	16581	23487	15403	18102	15281	2.63744	0.000295961	0.422955	-1.24142	down
MEDN1510	C10H20O2	4-Ethyloctanoic acid	Organic acid And Its derivatives	Organic acid And Its derivatives	16493-80-4	77208	35478	38085	35914	43220	46051	9	9	28682	9	9	9	2.43273	0.000584369	0.1041	-3.26396	down
MEDN1586	C10H15N2O8P	Thymidine-5'-phosphate(dTMP)	Nucleotide And Its metabolomics	Nucleotide and Its metabolomics	365-07-1	9	9	9	9	9	9	4023.2	13672	10322	16417	12216	9836	2.80906	0.00133299	1231.23	10.2659	up
MW0110067	C17H23N3O3	Trp-Leu	Amino acid and Its metabolomics	Small Peptide	13123-35-8	17250	6870.9	14605	17461	7668.6	23068	9	9	9	9	9	9114.3	2.3998	0.00227094	0.105372	-3.24644	down
MEDP1675	C14H27N3O4	Leu-Leu-Gly	Amino acid and Its metabolomics	Small Peptide	4464-36-2	125200	114100	113490	148930	122800	90632	107760	9	9	9	9	67688	2.02871	0.00389939	0.24538	-2.02691	down
MEDN0776	C20H32O4	5(S),15(S)-DiHETE	FA	Oxidized lipids	82200-87-1	9	9	9	9	9	9	1193.7	1266.9	2597.9	1636.3	3383.2	702.24	2.78483	0.00724045	199.634	7.64121	up
MW0107773	C16H31N3O4	Leu-Val-Val	Amino acid and Its metabolomics	Small Peptide	-	9	9	9	9	38014	9	46987	36431	26645	48326	27382	14016	2.36845	0.00917125	5.2494	2.39215	up
MEDP1834	C15H26O6	Glycerol Tributyrate	GL	TG	60-01-5	9	9	9	9	9	9	10270	9	26041	23093	17464	23545	2.35829	0.00920872	1859.67	10.8608	up
MEDN0721	C6H9N3O3	2-Methyl-5-nitroimidazole-1-ethanol	Alcohol and amines	Alcohols	443-48-1	10419	12776	9	17216	10058	7192.3	9	9	9	9	9	9	2.40016	0.00960547	0.000936357	-10.0607	down
MW0015167	C27H42O4	7alpha-Hydroxy-3-oxo-4-cholestenoate	Aldehyde,Ketones,Esters	Esters	115538-85-7	9	9	9	9	9	9	1991.2	9	4172.5	5496.6	5352.7	3196.8	2.35182	0.0114565	374.422	8.54852	up
MEDN0211	C5H12O5	D-Arabitol	Carboxylic acids and derivatives	Sugar alcohols	488-82-4	34945	40401	24391	34074	33575	22472	26684	31251	9	9	9	9	1.98426	0.0138666	0.305339	-1.71152	down
MEDN1018	C5H12O5	Ribitol	Carboxylic acids and derivatives	Sugar alcohols	488-81-3	34945	40401	24391	34074	33575	22472	26684	31251	9	9	9	9	1.98426	0.0138666	0.305339	-1.71152	down
MEDP0318	C10H12N2O3	Kinurenine	Amino acid and Its metabolomics	Amino acid derivatives	343-65-7	49662	27288	35379	39642	39636	35199	80375	82854	50083	54388	65601	125240	2.27763	0.0167339	2.02173	1.01559	up
MEDP0149	C10H14N5O6P	2'-Deoxyadenosine-5'-Monophosphate	Nucleotide And Its metabolomics	Nucleotide and Its metabolomics	653-63-4	122250	64997	106700	76589	108770	122520	78662	88266	9	9	9	70225	1.63196	0.0180096	0.394101	-1.34336	down
MW0106489	C4H10N2O2	DL-2,4-Diaminobutyric acid	Organic acid And Its derivatives	Organic acid And Its derivatives	1758-80-1	9	9	9	89518	9	111360	76660	218100	94895	140030	112010	74856	2.0193	0.0189076	3.56646	1.83449	up
MEDN1126	C24H40O5	Gamma-Mercholic Acid	Bile acids	Bile acids	547-75-1	84729	44273	106170	165320	53933	78856	172280	89390	256000	403580	223790	225140	2.03062	0.0200503	2.56934	1.3614	up
MEDP1464	C13H13N3	1,3-Diphenylguanidine	Alcohol and amines	Polyamines	102-06-7	157400	128320	193270	102160	100600	101290	30574	58297	153980	58297	15664	42199	1.93192	0.0200782	0.458484	-1.12506	down
MEDP2021	C8H9NO3	Oxfenicine	Benzene and substituted derivatives	Phenolic acids	32462-30-9	4857.6	7689.8	7028.4	4265.5	4717.9	6047.3	5479	9	9	5898.2	9	9	1.99168	0.0220112	0.329799	-1.60034	down
MEDP2022	C8H9NO3	D-4-Hydroxyphenylglycine	Amino acid and Its metabolomics	Amino acids	22818-40-2	4857.6	7689.8	7028.4	4265.5	4717.9	6047.3	5479	9	9	5898.2	9	9	1.99168	0.0220112	0.329799	-1.60034	down
MEDN1624	C9H9NO4	N-Acetyl-5-aminosalicylic acid	Benzene and substituted derivatives	Phenolic acids	51-59-2	3713.2	2143.6	4701.6	6030.7	3267.5	1845.3	6859.9	4342.8	5499.8	10877	8930.9	15096	2.01192	0.025914	2.37797	1.24973	up
MW0154325	C16H16N2O2	N-Butyl-beta-carboline-3-carboxylate	Aldehyde,Ketones,Esters	Esters	84454-35-3	12371	32988	12697	22080	14656	12893	9	8533.2	9	9	22112	9	2.03396	0.0276501	0.284916	-1.81139	down
MEDN0375	C18H30O3	13-HOTrE	FA	Oxidized lipids	87984-82-5	9	9	9	10316	8956.1	9	6770.3	8504.8	19933	22113	9826.9	6163.3	1.99766	0.0300146	3.79692	1.92483	up
MEDN1443	C22H32O3	11-HDoHE	FA	Oxidized lipids	87018-59-5	1482.6	4222.5	4585.6	6665.3	2192.1	1219.1	6675.1	2221.2	9245.3	7004.3	12107	7849.9	1.64446	0.0301167	2.21448	1.14697	up
MW0106024	C16H24N2O4	Bestatin	Amino acid and Its metabolomics	Amino acid derivatives	58970-76-6	237160	1448300	529830	457560	723200	1227400	275470	262260	96243	190930	215010	159900	2.16288	0.0309017	0.259506	-1.94616	down
MEDP1927	C10H14N2O2	Cyclo(Pro-Pro)	Amino acid and Its metabolomics	Small Peptide	6708-06-1	12506	15571	5958.6	16489	15097	14512	9	11862	16269	9	9	9	1.96021	0.0361624	0.3515	-1.5084	down
MEDN0432	C6H12O3	5-Hydroxyhexanoic Acid	Organic acid And Its derivatives	Organic acid And Its derivatives	185956-02-9	1055900	563490	697840	473210	933590	90697	344500	92758	612530	139880	90666	138450	1.61615	0.0407415	0.371923	-1.42692	down
MEDN1499	C6H12O3	2-Hydroxyhexanoic acid	Organic acid And Its derivatives	Organic acid And Its derivatives	6064-63-7	1055900	563490	697840	473210	933590	90697	344500	92758	612530	139880	90666	138450	1.61615	0.0407415	0.371923	-1.42692	down
MEDP1706	C21H28O2	(Z)-Guggulsterone	CoEnzyme and vitamins	CoEnzyme and vitamins	95975-55-6	38057	26978	44024	42399	39931	21427	43432	9	9	9	34790	9	1.99585	0.0437919	0.367726	-1.4433	down
MW0009051	C12H19N2O2	Neostigmine cation	Benzene and substituted derivatives	Benzene and substituted derivatives	59-99-4	282130	259040	200640	560100	100910	404260	73473	128650	121850	212270	89511	158100	1.82011	0.0484937	0.433768	-1.205	down
MEDN1458	C20H34O5	11β-13,14-dihydro-15-keto Prostaglandin F2α	FA	Oxidized lipids	107615-77-0	9	9	9	9	9	9	2188	1028.1	8528.4	1364.5	11814	3116	2.74621	0.0499393	519.241	9.02026	up
MEDP1292	C21H35N7O13P2S	3'-Dephosphocoenzyme A	CoEnzyme and vitamins	CoEnzyme and vitamins	3633-59-8	27341	55058	59393	46947	38067	22642	3977.4	60723	21865	5991.8	7200.9	5309.5	1.90381	0.0553893	0.4212	-1.24742	down
MEDN1430	C20H30O4	Prostaglandin A2	FA	Oxidized lipids	13345-50-1	2013.8	9499.1	9108.1	16017	6370.6	9	10379	6143.3	31799	29285	33792	9521.1	1.24701	0.0571061	2.81093	1.49105	up
MEDP1304	C9H15NO2	Piperidone	Heterocyclic compounds	Heterocyclic compounds	28186	581640	520620	393210	1210400	197350	830730	145990	261000	231620	440730	181640	339790	1.76501	0.0585049	0.428707	-1.22194	down
MEDN0791	C20H34O5	PGD1	FA	Oxidized lipids	17968-82-0	3394.4	9	16262	57308	17342	7665.8	26914	5792.6	103330	91958	71415	38178	1.34928	0.0611694	3.31029	1.72696	up
MEDN0792	C20H34O5	PGE1	FA	Oxidized lipids	745-65-3	3394.4	9	16262	57308	17342	7665.8	26914	5792.6	103330	91958	71415	38178	1.34928	0.0611694	3.31029	1.72696	up
MW0141672	C25H32ClNO6	19-Chloroproansamitocin	Heterocyclic compounds	Heterocyclic compounds	-	12344	5254.9	3853.1	7259	2670.7	2969.6	12308	3675.8	10264	24262	22198	43422	1.75046	0.0638556	3.38065	1.7573	up
MEDP0012	C5H13ClN2O2	L-Ornithine	Amino acid and Its metabolomics	Amino acids	3184-13-2	133340	144120	208030	165540	151070	228270	181350	318490	244120	246540	544480	725560	1.93658	0.0644613	2.19391	1.1335	up
MEDN1429	C20H30O4	Prostaglandin B2	FA	Oxidized lipids	13367-85-6	1315.7	4828.5	5748.1	11528	4538.2	2531	6833.1	2566.5	32044	27738	26426	8694.2	1.55326	0.064498	3.42091	1.77438	up
MEDP1499	C20H28O	All trans-Retinal	CoEnzyme and vitamins	CoEnzyme and vitamins	116-31-4	4042.3	3877	4071.4	5604.7	6095.3	3963.1	12491	3860.2	5841.4	15464	13112	5155.4	1.64213	0.0662152	2.02229	1.01599	up
MW0156042	C23H39N5O8	Pro-Val-Ala-Glu-Val	Amino acid and Its metabolomics	Small Peptide	-	129540	89331	127070	246890	195560	34220	60875	73219	111260	25042	91406	27755	1.49547	0.0705957	0.473562	-1.07838	down
MEDP1408	C21H35NO4	Carnitine C14:3	FA	CAR	-	11618	9907.8	9476.8	8710.4	8446.2	23488	13416	9	9	13614	9	9	1.9484	0.0730515	0.377768	-1.40443	down
MEDN0284	C6H12O3	2-Hydroxyisocaproic Acid	Organic acid And Its derivatives	Organic acid And Its derivatives	498-36-2	186340	98610	123070	68261	18053	21490	25126	23039	29320	30491	31666	29595	1.58317	0.0791628	0.328091	-1.60783	down
MEDN1453	C20H32O5	13,14-dihydro-15-keto PGD2	FA	Oxidized lipids	59894-07-4	9	9	9	15761	9	9	9	9	30078	19284	26067	11997	1.41143	0.0793079	5.53233	2.46789	up
MW0145507	C19H35N7O8	Arg-Ser-Val-Glu	Amino acid and Its metabolomics	Small Peptide	-	120410	178610	54638	240740	134890	28932	52155	29861	82473	41558	101270	29345	1.49159	0.0822151	0.444016	-1.17132	down
MEDN0797	C20H30O4	PGJ2	FA	Oxidized lipids	60203-57-8	1282	4272.9	7184.5	32632	7392.1	4999.6	16421	1610.5	80693	65890	45455	15832	1.33647	0.083707	3.91083	1.96747	up
MEDN0789	C20H32O5	LXB4	FA	Oxidized lipids	98049-69-5	9	4984.1	9	2895.6	9	9	2651.4	724.21	4147.1	5001.4	10888	3906.9	1.88542	0.0846168	3.45124	1.78712	up
MEDN1456	C20H32O5	13,14-dihydro-15-keto PGE2	FA	Oxidized lipids	363-23-5	3081.8	9	8560.7	20996	6947.8	6223.7	6975.3	2795.8	39688	26792	34444	15781	1.19892	0.0866769	2.76034	1.46485	up
MW0137276	C26H29NO2	Afimoxifene	Heterocyclic compounds	Heterocyclic compounds	68047-06-3	2705000	482940	1461200	3003000	678680	2386000	1410100	921150	838660	870590	142530	931120	1.23433	0.0893757	0.477208	-1.06731	down
MW0165450	C15H20O3	(2E,4E)-5-[(1S)-1-hydroxy-2,6,6-trimethyl-4-oxocyclohex-2-en-1-yl]-3-methylpenta-2,4-dienal	Aldehyde,Ketones,Esters	Aldehydes	-	15613	20206	26468	46135	15689	14008	28406	21476	50972	77362	96494	25017	1.57423	0.0914611	2.17006	1.11774	up
MEDN0765	C20H32O3	11,12-EET	FA	Oxidized lipids	123931-40-8	39828	266130	184320	253120	100830	70235	169730	75109	540780	417490	782390	276540	1.3853	0.091468	2.47363	1.30663	up
MEDN0290	C5H10O3	3-Hydroxy-3-Methyl Butyric Acid	Organic acid And Its derivatives	Organic acid And Its derivatives	625-08-1	354150	1596000	630130	897450	1090600	283320	280240	323510	307500	391360	513070	517130	1.53351	0.092814	0.480828	-1.05641	down
MW0013208	C22H36O5	20a,20b-Dihomo-9-oxo-11R,15S-dihydroxy-5Z,13E-prostadienoic acid	Hormones and hormone related compounds	Hormones and hormone related compounds	37492-24-3	9	9	9	16197	9	9	6335.3	9	22594	46652	24533	5529	1.813	0.0932321	6.50488	2.70152	up
MW0144657	C13H24N4O6	Ala-Lys-Asp	Amino acid and Its metabolomics	Small Peptide	-	34842	4644.3	22130	46183	19457	52190	31734	40729	81708	85084	104910	17379	1.29248	0.0974809	2.01478	1.01062	up
MW0012503	C20H34O3	15S-Hydroxy-8Z,11Z,13E-eicosatrienoic acid	FA	Oxidized lipids	-	4449.5	28333	19399	27641	11888	6083	17101	13451	59965	43550	95972	23688	1.51929	0.104093	2.59452	1.37547	up
MW0062272	C20H32O5	Prostaglandin H2	Hormones and hormone related compounds	Hormones and hormone related compounds	42935-17-1	3648.3	6326.1	13779	52404	17942	7093.1	21178	2962.1	127730	93415	76751	22538	1.20553	0.104463	3.40513	1.76771	up
MEDN1452	C20H32O5	11β-Prostaglandin E2	FA	Oxidized lipids	38310-90-6	77576	921340	435570	528290	180000	119960	503310	226690	1114500	1145300	2553800	732890	1.54583	0.107974	2.77385	1.47189	up
MEDN0793	C20H32O5	Prostaglandin E2	Hormones and hormone related compunds	Hormones and hormone related compunds	363-24-6	120460	1417300	638210	824830	279540	189530	783500	348100	1775500	1741000	4087600	1111600	1.55209	0.111157	2.83794	1.50485	up
MW0130473	C17H18O5	2',6'-Dihydroxy 4,4'-dimethoxydihydrochalcone	Aldehyde,Ketones,Esters	Ketones	35241-54-4	9121.4	27056	3014.5	7672.3	10529	5201.7	39740	22468	36313	51736	27942	196830	2.1907	0.113972	5.99137	2.58289	up
MW0143526	C20H30O4	5,6-Epoxytetraene;(7E,9E,11Z,13E)-(5S,6S,15S)-5,6-Epoxy-15-hydroxyeicosa-7,9,11,13-tetraenoic acid;(7E,9E,11Z,13E)-(5S,6S,15S)-5,6-Epoxy-15-hydroxyicosa-7,9,11,13-tetraenoic acid	Organic acid And Its derivatives	Organic acid And Its derivatives	-	23261	87980	51043	54687	20819	22915	52985	31978	110080	108900	251340	70789	1.53419	0.120184	2.40146	1.26391	up
MEDN1446	C20H36O3	11-HEDE	FA	Oxidized lipids	5598-37-8	9781.8	76915	59728	58218	22113	11546	41248	24188	95130	107360	237160	85378	1.44075	0.121117	2.4778	1.30906	up
MEDN1447	C20H36O3	15-HEDE	FA	Oxidized lipids	77159-57-0	9781.8	76915	59728	58218	22113	11546	41248	24188	95130	107360	237160	85378	1.44075	0.121117	2.4778	1.30906	up
MW0107016	C11H20N2O5	Glutamylisoleucine	Amino acid and Its metabolomics	Small Peptide	-	490200	202550	68764	601340	623420	154790	124710	187170	324840	132690	152360	99391	1.15677	0.124276	0.476941	-1.06812	down
MEDP0606	C10H15NO2	2-(3,4-dimethoxyphenyl)ethanamine	Benzene and substituted derivatives	Benzene and substituted derivatives	120-20-7	9	9	9	91328	111880	9	95504	99102	88586	9	116330	76577	1.4182	0.12876	2.34254	1.22808	up
MW0159078	C20H37N5O8	Val-Leu-Thr-Gly-Ser	Amino acid and Its metabolomics	Small Peptide	-	740020	356060	138740	1029900	565860	106660	334760	261920	394690	147340	196010	118680	1.03898	0.159083	0.494818	-1.01503	down
MEDP1045	C33H34N4O6	Biliverdin	Tryptamines,Cholines,Pigments	Pigments	114-25-0	1168400	4272700	356530	936800	1266700	716910	7154700	2755100	5940100	9590500	4750800	48326000	2.17242	0.163098	9.00629	3.17093	up
MEDN0348	C20H34O6	TXB2	FA	Oxidized lipids	54397-85-2	12421	124470	72613	51267	33149	12851	68831	18059	114400	109910	407170	142260	1.32375	0.16459	2.80545	1.48823	up
MEDN0795	C20H34O5	PGF2α	FA	Oxidized lipids	551-11-1	12160	44805	33957	35394	23620	14369	30221	17406	94573	34847	164750	42356	1.2757	0.173892	2.33805	1.2253	up
MEDN0798	C20H32O5	PGK1	FA	Oxidized lipids	69413-73-6	9	9	9	9	9	9	9	9	4884.1	4657.5	9	9	1.24324	0.174839	177.363	7.47056	up
MW0157553	C16H32N6O5	Thr-Arg-Leu	Amino acid and Its metabolomics	Small Peptide	-	9	9	9	9	9	9	9	9	38232	45371	9	9	1.24327	0.176628	1548.87	10.597	up
MW0141684	C22H38O5	1a,1b-dihomo PGF2	Hormones and hormone related compounds	Hormones and hormone related compounds	57944-39-5	10069	27407	18004	29778	12034	8085.9	16437	11593	44149	36478	90223	20647	1.22935	0.177077	2.08324	1.05883	up
MEDN1296	C21H22O5	Xanthohumol	Nucleotide And Its metabolomics	Nucleotide and Its metabolomics	6754-58-1	9	9	9	9	9	9	9	9	10111	7000.7	9	9	1.24255	0.18341	317.55	8.31084	up
MW0152751	C37H49NO7	Lolitriol	Heterocyclic compounds	Heterocyclic compounds	-	9	9	9	9	9	9	9	1837.8	9	3107.5	9	9	1.28159	0.191964	92.2463	6.52742	up
MW0141608	C22H32O3	17-keto-7(Z),10(Z),13(Z),15(E),19(Z)-Docosapentaenoic Acid	FA	Others	-	9	9	9	9	9	9	9	9	9	15864	8752	9	1.22248	0.196296	456.519	8.83453	up
MW0159146	C21H28N4O4	Val-Pro-Trp	Amino acid and Its metabolomics	Small Peptide	-	9	9	9	9	9	9	9	9	9	40749	75967	9	1.22067	0.198163	2162.07	11.0782	up
MW0156918	C17H31N7O9	Ser-Thr-Arg-Asp	Amino acid and Its metabolomics	Small Peptide	-	9	9	9	33676	57323	9	16279	90255	72620	23502	6081.9	23585	1.87542	0.203784	2.55202	1.35164	up
MW0015846	C27H36O3	Apo-10'-violaxanthal	Aldehyde,Ketones,Esters	Aldehydes	-	9	9	9	9	9	9	9	46736	9	9	9	130700	1.30831	0.229598	3286.52	11.6823	up
MW0009359	C17H17ClFNO4	Pentoxazone	Benzene and substituted derivatives	Phenolics	110956-75-7	135840	198070	3246100	234910	298110	608000	145060	64124	35324	394550	137630	86929	1.60215	0.253048	0.18293	-2.45064	down
MW0150116	C29H39N5O8	Glu-Phe-Tyr-Lys	Amino acid and Its metabolomics	Small Peptide	-	9	9	9	9	9	9	9	9	9	2262.4	9	534.98	1.25587	0.263903	52.47	5.71342	up
MW0110229	C27H29N3O7	Tyr-Tyr-Tyr	Amino acid and Its metabolomics	Small Peptide	7390-78-5	151200	5687.9	51199	111480	14746	9268.6	30431	140650	62951	322900	97018	45462	1.24816	0.277305	2.03565	1.02549	up
