# Supplementary material for: Transcriptomic and Metabolomic Analysis of the Uterine Tissue of Yaoshan Chicken and Its Crossbreeds to Reveal the Molecular Mechanism Influencing Eggshell Quality
Source: Genes (Basel). 2025 Mar 27;16(4):383. doi: 10.3390/genes16040383 (PMC12027243; doi:10.3390/genes16040383)
Supplement: Supplementary file 1 [file genes-16-00383-s001.zip › Table S6 KEGG pathways of DMs between GYR and YS.xlsx]

## Sheet: Sheet1
#Kegg_pathway	ko_ID	Unique compound	compound	Uni_all	compound_all	Index	cpd_ID
Pentose and glucuronate interconversions	ko00040	2	7	17	400	MEDN1018;MEDN0211	C00474+C01904
Metabolic pathways	ko01100	13	326	17	400	MEDN0211;MEDN0348;MEDN1429;MEDP1045;MEDP1499;MEDP0318;MEDN0793;MEDP0149;MEDP0012;MEDN0797;MEDN1430;MEDN1018;MEDP1292	C01904+C05963+C05954+C00500+C00376+C00328+C00584+C00360+C00077+C05957+C05953+C00474+C00882
Arachidonic acid metabolism	ko00590	7	18	17	400	MEDN1430;MEDN0789;MW0143526;MEDN0348;MEDN1429;MEDN0797;MEDN0793	C05953+C06315+C14815+C05963+C05954+C05957+C00584
Serotonergic synapse	ko04726	5	12	17	400	MEDN1429;MEDN0348;MEDN1430;MEDN0797;MEDN0793	C05954+C05963+C05953+C05957+C00584
Bile secretion	ko04976	2	16	17	400	MEDN0793;MEDN0348	C00584+C05963
cAMP signaling pathway	ko04024	1	11	17	400	MEDN0793	C00584
Neuroactive ligand-receptor interaction	ko04080	1	22	17	400	MEDN0793	C00584
C-type lectin receptor signaling pathway	ko04625	1	3	17	400	MEDN0793	C00584
Inflammatory mediator regulation of TRP channels	ko04750	1	6	17	400	MEDN0793	C00584
Oxytocin signaling pathway	ko04921	1	4	17	400	MEDN0793	C00584
Regulation of lipolysis in adipocytes	ko04923	1	7	17	400	MEDN0793	C00584
Renin secretion	ko04924	1	7	17	400	MEDN0793	C00584
Leishmaniasis	ko05140	1	2	17	400	MEDN0793	C00584
African trypanosomiasis	ko05143	2	4	17	400	MEDN0793;MEDP0318	C00584+C00328
Amoebiasis	ko05146	1	3	17	400	MEDN0793	C00584
Human cytomegalovirus infection	ko05163	1	1	17	400	MEDN0793	C00584
Human papillomavirus infection	ko05165	1	2	17	400	MEDN0793	C00584
Pathways in cancer	ko05200	1	5	17	400	MEDN0793	C00584
Rheumatoid arthritis	ko05323	1	2	17	400	MEDN0793	C00584
Riboflavin metabolism	ko00740	1	4	17	400	MEDN1018	C00474
Arginine biosynthesis	ko00220	1	11	17	400	MEDP0012	C00077
Arginine and proline metabolism	ko00330	1	22	17	400	MEDP0012	C00077
D-Arginine and D-ornithine metabolism	ko00472	1	3	17	400	MEDP0012	C00077
Glutathione metabolism	ko00480	1	12	17	400	MEDP0012	C00077
2-Oxocarboxylic acid metabolism	ko01210	1	21	17	400	MEDP0012	C00077
Biosynthesis of amino acids	ko01230	1	46	17	400	MEDP0012	C00077
ABC transporters	ko02010	1	51	17	400	MEDP0012	C00077
Purine metabolism	ko00230	1	29	17	400	MEDP0149	C00360
Tryptophan metabolism	ko00380	1	10	17	400	MEDP0318	C00328
Biosynthesis of cofactors	ko01240	3	64	17	400	MEDP1292;MEDP1499;MEDP0318	C00882+C00376+C00328
Porphyrin and chlorophyll metabolism	ko00860	1	13	17	400	MEDP1045	C00500
Pantothenate and CoA biosynthesis	ko00770	1	10	17	400	MEDP1292	C00882
Retinol metabolism	ko00830	1	4	17	400	MEDP1499	C00376
Phototransduction	ko04744	1	3	17	400	MEDP1499	C00376
Vitamin digestion and absorption	ko04977	1	15	17	400	MEDP1499	C00376
Primary bile acid biosynthesis	ko00120	1	6	17	400	MW0015167	C17337
Drug metabolism - cytochrome P450	ko00982	1	4	17	400	MW0137276	C05011
