# Supplementary material for: Transcriptomic and Metabolomic Analysis of the Uterine Tissue of Yaoshan Chicken and Its Crossbreeds to Reveal the Molecular Mechanism Influencing Eggshell Quality
Source: Genes (Basel). 2025 Mar 27;16(4):383. doi: 10.3390/genes16040383 (PMC12027243; doi:10.3390/genes16040383)
Supplement: Supplementary file 1 [file genes-16-00383-s001.zip › Table S8 Nodes between DEGs and DMs.xlsx]

## Sheet: Sheet1
Id	Label	Degree	Betweenness
C00584	Prostaglandin E2	42	1261.07
C00077	Ornithine	11	74.5
C04741	Prostaglandin E1	6	112.77
5730	PTGDS	5	261.27
C00427	Prostaglandin H2	4	57.67
C05957	Prostaglandin J2	3	103
6916	TBXAS1	3	62.27
7432	VIP	2	30.5
26227	PHGDH	2	30.5
5742	PTGS1	2	27.47
5031	P2RY6	2	8.4
2829	XCR1	2	8.4
4843	NOS2	2	8.4
4923	NTSR1	2	8.4
2922	GRP	2	8.4
29933	GPR132	2	8.4
2925	GRPR	2	8.4
8477	GPR65	2	8.4
57105	CYSLTR2	2	8.4
5724	PTAFR	2	8.4
4025	LPO	1	0
6364	CCL20	1	0
8600	TNFSF11	1	0
4852	NPY	1	0
2852	GPER	1	0
3605	IL17A	1	0
2335	FN1	1	0
6363	CCL19	1	0
5179	PENK	1	0
3363	HTR7	1	0
140	ADORA3	1	0
10563	CXCL13	1	0
643	CXCR5	1	0
3594	IL12RB1	1	0
1237	CCR8	1	0
6772	STAT1	1	0
718	C3	1	0
51083	GAL	1	0
4544	MTNR1B	1	0
2028	ENPEP	1	0
1440	CSF3	1	0
940	CD28	1	0
5539	PPY	1	0
10599	SLCO1B1	1	0
2692	GHRHR	1	0
64805	P2RY12	1	0
53829	P2RY13	1	0
59350	RXFP1	1	0
1610	DAO	1	0
3931	LCAT	1	0
3689	ITGB2	1	0
1312	COMT	1	0
397	ARHGDIB	1	0
C05953	Prostaglandin A2	1	0
